# Supplementary material for: Insights into herpesvirus assembly from the structure of the pUL7:pUL51 complex
Source: eLife. 2020 May 11;9:e53789. doi: 10.7554/eLife.53789 (PMC7289601; doi:10.7554/eLife.53789)
Supplement: Source data 1. — Zip file contains alignments of pUL7 and pUL51 homologue sequences from across Alphaherpesvirinae (ul7.alpha.alignment.fas and ul51.alpha.alignment.fas, respectively), the restricted pUL7 alignments across the subset of sequences returned by HMMER (ul7.alpha.HMMER.alignment.fas), the table of interactions between pUL7 and pUL51 residues (InteractionsLookup.txt), the table of per-species pUL7 and pUL51 sequences (virgroups.txt), and files to match the annotated interaction sites to the multiple alignment (UL7.alpha.Rdata, UL7.alpha.HMMER.Rdata and UL51.alpha.Rdata). [file elife-53789-data1.zip]

Archive with 8 entries (8 files):
- inputfiles/InteractionsLookup.txt
- inputfiles/ul51.alpha.alignment.fas
- inputfiles/UL51.alpha.Rdata
- inputfiles/ul7.alpha.alignment.fas
- inputfiles/ul7.alpha.HMMER.alignment.fas
- inputfiles/UL7.alpha.HMMER.Rdata
- inputfiles/UL7.alpha.Rdata
- inputfiles/virgroups.txt
