# Supplementary material for: Insights into herpesvirus assembly from the structure of the pUL7:pUL51 complex
Source: eLife. 2020 May 11;9:e53789. doi: 10.7554/eLife.53789 (PMC7289601; doi:10.7554/eLife.53789)
Supplement: Source data 1. — Zip file contains alignments of pUL7 and pUL51 homologue sequences from across Alphaherpesvirinae (ul7.alpha.alignment.fas and ul51.alpha.alignment.fas, respectively), the restricted pUL7 alignments across the subset of sequences returned by HMMER (ul7.alpha.HMMER.alignment.fas), the table of interactions between pUL7 and pUL51 residues (InteractionsLookup.txt), the table of per-species pUL7 and pUL51 sequences (virgroups.txt), and files to match the annotated interaction sites to the multiple alignment (UL7.alpha.Rdata, UL7.alpha.HMMER.Rdata and UL51.alpha.Rdata). [file elife-53789-data1.zip › inputfiles/InteractionsLookup.txt]

UL7	UL51	sidechain
295	41	0
294	42	1
295	42	0
180	43	1
293	43	0
294	43	1
180	44	1
292	44	1
293	44	1
30	45	1
34	45	1
180	45	1
292	45	1
34	46	1
292	46	1
37	47	1
106	47	1
291	47	0
292	47	1
106	48	1
286	48	1
291	48	1
106	49	1
126	49	1
108	50	1
127	50	1
11	52	1
11	53	1
33	55	1
11	56	1
18	56	1
33	56	1
36	58	1
108	58	1
109	58	1
110	58	1
18	59	1
32	59	1
36	59	1
110	61	1
36	62	1
212	62	1
212	65	1
213	65	1
216	65	1
216	68	1
207	69	1
215	69	1
216	72	1
219	72	1
215	73	1
220	75	1
226	75	1
229	75	1
219	76	1
226	116	1
228	116	1
220	119	1
228	120	1
213	123	1
216	123	1
232	123	1
233	123	1
