# Supplementary material for: Insights into herpesvirus assembly from the structure of the pUL7:pUL51 complex
Source: eLife. 2020 May 11;9:e53789. doi: 10.7554/eLife.53789 (PMC7289601; doi:10.7554/eLife.53789)
Supplement: Source data 1. — Zip file contains alignments of pUL7 and pUL51 homologue sequences from across Alphaherpesvirinae (ul7.alpha.alignment.fas and ul51.alpha.alignment.fas, respectively), the restricted pUL7 alignments across the subset of sequences returned by HMMER (ul7.alpha.HMMER.alignment.fas), the table of interactions between pUL7 and pUL51 residues (InteractionsLookup.txt), the table of per-species pUL7 and pUL51 sequences (virgroups.txt), and files to match the annotated interaction sites to the multiple alignment (UL7.alpha.Rdata, UL7.alpha.HMMER.Rdata and UL51.alpha.Rdata). [file elife-53789-data1.zip › inputfiles/ul51.alpha.alignment.fas]

>interactions
000000000000000000000000000000000000000000024444444440440440
440440040044002202200000000000000000000000000000000000000040
0420020000000000000000000000000000000000000000
>A0A1S6JLL3_HSVA1/6-218
-----ralcgfsgapeqe--yepvggv-appaefaprlqealaavnallpspitledale
sleetrrlvrartlartyrqcqanlarlarhvpgaggpgldgavqahreklrrvadsclc
tilqlymsvagtdgasdllvsqaiqsmaesevlmedvaiveralgl
>E2IUB9_SHV1/5-234
----iramcgfsrapeeh--yelvrgv-vppaeatprlhealavvnsllptpitlddale
sldetrrlvraralartyhlcqtnlarlarhvpgsggpsldgavkahreklrrvadsclg
tilqmymsvasadgasdllvnqaiqstaesevlmedvaiveralgf
>J9QQT5_9ALPH/7-215
------slcglvqikgge--yeklaeh-spppevglrihealtvvnallpapitvtdale
sldetrrlvkarslarsyyscvsnlerlarhlpgkdtasidaavmahqeklrrmadtcla
tilqlymtvgasdctsdvlvsqairsaaesnvimedvaiaeralgl
>A0A109Z815_9ALPH/6-177
-----ealcgwkprsseh--yellrte-appsgaeprlqealtavnallpapitledala
slddmrrlakartlahtyrvcetnlnslakhkpgreapgldgavsthrtrlrriadtcla
tllqlyvsvgsadgsidtlvnqaiksvaenevvmedvaiaekalgl
>A0A2Z4HER5_HHV1/3-244
--sllgaicgwgarpeeq--yemiraa-vppseaeprlqealavvnallpapitlddalg
slddtrrlvkaralartyhacmvnlerlarhhpgleaptidgavaahqdkmrrladtcma
tilqmymsvgaadksadvlvsqairsmaesdvvmedvaiaeralgl
>F8RE31_HHV1/3-244
--sllgaicgwgarpeeq--yemiraa-vppseaeprlqealvvvnallpapitlddalg
slddtrrlvkaralartyhacmvnlerlarhhpgleaptidgavaahqdkmrrladtcma
tilqmymsvgaadksadvlvsqairsmaesdvvmedvaiaeralgl
>F8RF60_HHV1/3-244
--sllgaicgwgarpeeq--yemiraa-vppseaeprlqealvvvnallpapitlddalg
slddtrrlvkartlartyhacmvnlerlarhhpgleaptidgavaahqdkmrrladtcma
tilqmymsvgaadksadvlvsqairsmaesdvvmedvaiaeralgl
>F8RCS0_HHV1/3-244
--sllgaicgwgarpeeq--yemiraa-vppleaeprlqealavvnallpapitlddalg
slddtrrlvkaralartyhacmvnlerlarhhpgleaptidgavaahqdkmrrladtcma
tilqmymsvgaadksadvlvsqairsmaesdvvmedvaiaeralgl
>I3TCB2_HHV1/1-224
----------------------miraa-vppseaeprlqealavvnallpapitlddalg
slddtrrlvkaralartyhacmvnlerlarhhpgleaptidgavaahqdkmrrladtcma
tilqmymsvgaadksadvlvsqairsmaesdvvmedvaiaeralgl
>TEG7_HHV11/3-244
--sllgaicgwgarpeeq--yemiraa-vppseaeprlqealavvnallpapitlddalg
slddtrrlvkaralartyhacmvnlerlarhhpgfeaptidgavaahqdkmrrladtcma
tilqmymsvgaadksadvlvsqairsmaesdvvmedvaiaeralgl
>G8HBG6_HHV1/3-244
--sllgaicgwgarpeeq--yemiraa-vppseaeprlqealavvnallpapitlddalg
slddtrrlvkaralartyhacmvnlerlarhhpgleaptidgavaahqdkmrrladtcma
tilqmymsvgaadksadvlvsqairsmaesdvvmedvaiaeralgl
>L0N5I1_HHV1/3-244
--sllgaicgwgarpeeq--yemiraa-vppseaeprlqealavvnallpapitlddalg
slddtrrlvkaralartyhacmvnlerlarhhpgleaptidgavaahqdkmrrladtcma
tilqmymsvgaadksadvlvsqairsmaesdvvmedvaiaeralgl
>G8H8A2_HHV1/3-244
--sllgaicgwgarpeeq--yemiraa-vppseaeprlqealavvnallpapitlddalg
slddtrrlvkaralartyhacmvnlerlarhhpgleaptidgavaahqdkmrrladtcma
tilqmymsvgaadksadvlvsqairsmaesdvvmedvaiaeralgl
>A0A2Z4HBB5_HHV1/3-244
--sllgaicgwgarpeeq--yemiraa-vppseaeprlqealvvvnallpapitlddalg
slddtrrlvkaralartyhacmvnlerlarhhpgleaptidgavaahqdkmrrladtcma
tilqmymsvgaadksadvlvsqairsmaesdvvmedvaiaeralgl
>A0A2Z4H3N7_HHV1/3-244
--sllgaicgwgarpeeq--yemiraa-vppseaeprlqealavvnallpapitlddalg
slddtrrlvkaralartyhacmvnlerlarhhpgleaptidgavaahqdkmrrladtcma
tilqmymsvgaadksadvlvsqairsmaesdvvmedvaiaeralgl
>A0A2Z4H5N8_HHV1/3-244
--sllgaicgwgarpeeq--yemiraa-vppseaeprlqealavvnallpapitlddalg
slddtrrlvkaralartyhacmvnlerlarhhpgleaptidgavaahqdkmrrladtcma
tilqmymsvgaadksadvlvsqairsmaesdvvmedvaiaeralgl
>A0A089X4M2_HHV1/3-244
--sllgaicgwgarpeeq--yemiraa-vppseaeprlqealavvnallpapitlddalg
slddtrrlvkaralartyhacmvnlerlarhhpgleaptidgavaahqdkmrrladtcma
tilqmymsvgaadksadvlvsqairsmaesdvvmedvaiaeralgl
>F8RCB7_HHV1/3-244
--sllgaicgwgarpeeq--yemiraa-vppseaeprlqealvvvnallpapitlddalg
slddtrrlvkaralartyhacmvnlerlarhhpgleaptidgavaahqdkmrrladtcma
tilqmymsvgaadksadvlvsqairsmaesdvvmedvaiaeralgl
>F8RDV4_HHV1/3-244
--sllgaicgwgarpeeq--yemiraa-vppseaeprlqealvvvnallpapitlddalg
slddtrrlvkaralartyhacmvnlerlarhhpgleaptidgavaahqdkmrrladtcma
tilqmymsvgaadksadvlvsqairsmaesdvvmedvaiaeralgl
>A0A2Z4H4J9_HHV1/3-244
--sllgaicgwgarpeeq--yemiraa-vppseaeprlqealavvnallpapitlddalg
slddtrrlvkaralartyhacmvnlerlarhhpgleaptidgavaahqdkmrrladtcma
tilqmymsvgaadksadvlvsqairsmaesdvvmedvaiaeralgl
>F8RDM7_HHV1/3-244
--sllgaicgwgarpeeq--yemiraa-vppseaeprlqealavvnallpapitlddalg
slddtrrlvkaralartyhacmvnlerlarhhpgleaptidgavaahqdkmrrladtcma
tilqmymsvgaadksadvlvsqairsmaesdvvmedvaiaeralgl
>A0A120I2N4_HHV1/3-244
--sllgaicgwgarpeeq--yemiraa-vppseaeprlqealavvnallpapitlddalg
slddtrrlvkaralartyhacmvnlerlarhhpgleaptidgavaahqdkmrrladtcma
tilqmymsvgaadksadvlvsqairsmaesdvvmedvaiaeralgl
>D3YPB6_HHV1/3-244
--sllgaicgwgarpeeq--yemiraa-vppseaeprlqealvvvnallpapitlddalg
slddtrrlvkaralartyhacmvnlerlarhhpgleaptidgavaahqdkmrrladtcma
tilqmymsvgaadksadvlvsqairsmaesdvvmedvaiaeralgl
>A0A2U9ACF1_HHV1/3-244
--sllgaicgwgarpeeq--yemiraa-vppseaeprlqealavvnallpapitlddalg
slddtrrlvkaralartyhacmvnlerlarhhpgleaptidgavaahqdkmrrladtcma
tilqmymsvgaadksadvlvsqairsmaesdvvmedvaiaeralgl
>D3YPL0_HHV1/3-244
--sllgaicgwgarpeeq--yemiraa-vppseaeprlqealvvvnallpapitlddalg
slddtrrlvkaralartyhacmvnlerlarhhpgleaptidgavaahqdkmrrladtcma
tilqmymsvgaadksadvlvsqairsmaesdvvmedvaiaeralgl
>A0A0F6TMP6_HHV1/3-244
--sllgaicgwgahpeeq--yemiraa-vppseaeprlqealavvnallpapitlddalg
slddtrrlvkaralartyhacmvnlerlarhhpgleaptidgavaahqdkmrrladtcma
tilqmymsvgaadksadvlvsqairsmaesdvvmedvaiaeralgl
>F8RDF1_HHV1/3-244
--sllgaicgwgarpeeq--yemiraa-vppseaeprlqealavvnallpapitlddalg
slddtrrlvkaralartyhacmvnlerlarhhpgleaptidgavaahqdkmrrladtcma
tilqmymsvgaadksadvlvsqairsmaesdvvmedvaiaeralgl
>A0A2U9A747_HHV1/1-222
----------------------miraa-vppseaeprlqealvvvnallpapitlddalg
slddtrrlvkaralartyhacmvnlerlarhhpgleaptidgavaahqdkmrrladtcma
tilqmymsvgaadksadvlvsqairsmaesdvvmedvaiaeralgl
>A0A2Z4H851_HHV1/2-166
------------------------------------------------------------
----------------------vnlerlarhhpgleaptidgavaahqdkmrrladtcma
tilqmymsvgaadksadvlvsqairsmaesdvvmedvaiaeralgl
>A0A120I2S0_HHV2/3-209
--sllgvlcgwgtrpeeq-qyemiraa-appseaeprlqxalavvxallpapitlddale
slddtrrlvxaralartyhacmvnlerlarhhpglegstidgavaahrdkmrrladtcma
tilqmymsvgaadksadvlvsqairsmaesdvvmedvaiaeralgl
>K9MEX4_9ALPH/3-237
--sllgvlcgwgtrpeeq-qyemirga-appseaeprlqealavvnallpapitlddale
slddtrrlvkaralartyhacmvnlerlahhhpgleastidgavaahrdkmrrladtcma
tilqmymsvgaadksadvlvsqairsmaesdvvmedvaiaeralgl
>A0A1U9ZK51_HHV2/3-213
--sllgvlcgwgmrpeeq-qyemiraa-appseaeprlqealavvnallpapitlddale
slddtrrlvkaralartyhacmvnlerlachhpglegstidgavaahrdkmrrladtcma
tilqmymsvgaadksadvlvsqairsmaesdvvmedvaiaeralgl
>A0A1U9ZLC8_HHV2/3-213
--sllgvlcgwgtrpeeq-qyemtraa-appskaeprlqealavvnallpapitlddale
slddtrrlvkaralartyhacmvnlerlarhhpglegstidgavaahrdkmrrladtcma
tilqmymsvgaadksadvlvsqairsmaesdvvmedvaiaeralgl
>A0A0Y0QNJ7_HHV2/1-192
----------------------miraa-appseaeprlqealavvnallpapitlddale
slddtrrlvkaralartyhacmvnlerlarhhpglegstidgavaahrdkmrrladtcma
tilqmymsvgaadksadvlvsqairsmaesdvvmedvaiaeralgl
>A0A290DP63_HHV2/3-201
--sllgvlcgwgtrpeeq-qyemiraa-appseaeprlqealavvnallpapitlddale
slddtrrlvkaralartyhacmvnlerlarhhpglegstidgavaahrdkmrrladtcma
tilqmymsvgaadksadvlvsqairsmaesdvvmedvaiaeralgl
>A0A1U9ZJE6_HHV2/3-213
--sllgvlcgwgtrpeeq-qyemiraa-appseaeprlqealavvnallpapitlddale
slddtrrlvkaralartyhacmvnlerlarhhpglegstidgavaahrdkmrrladtcma
tilqmymsvgaadksadvlvsqairsmaesdvvmedvaiaeralgl
>A0A1U9ZJP9_HHV2/3-213
--sllgvlcgwgtrpeeq-qyemiraa-appseaeprlqealavvnallpapitlddale
slddtrrlvkaralartyhacmvnlerlarhhpglegstidgavaahrdkmrrladtcma
tilqmymsvgaadksadvlvsqairsmaesdvvmedvaiaeralgl
>A0A0Y0R450_HHV2/3-213
--sllgvlcgwgtrpeeq-qyemiraa-appseaeprlqealavvnallpapitlddale
slddtrrlvkaralartyhacmvnlerlarxhpglegstidgavaahrdkmrrladtcma
tilqmymsvgaadksadvlvsqairsmaesdvvmedvaiaeralgl
>TEG7_HHV2H/3-213
--sllgvlcgwgtrpeeq-qyemiraa-appseaeprlqealavvnallpapitlddale
slddtrrlvkaralartyhacmvnlerlarhhpglegstidgavaahrdkmrrladtcma
tilqmymsvgaadksadvlvsqairsmaesdvvmedvaiaeralgl
>A0A0Y0RB17_HHV2/3-236
--sllgvlcgwgtrpeeq-qyemiraa-appseaeprlqealavvnallpapitlddale
slddtrrlvkaralartyhacmvnlerlarhhpglegstidgavaahrdkmrrladtcma
tilqmymsvgaadksadvlvsqairsmaesdvvmedvaiaeralgl
>G9I274_HHV2/3-213
--sllgvlcgwgtrpeeq-qyemiraa-appseaeprlqealavvnallpapitlddale
slddtrrlvkaralartyhacmvnlerlarhhpglegstidgavaahrdkmrrladtcma
tilqmymsvgaadksadvlvsqairsmaesdvvmedvaiaeralgl
>A0A060Q5A5_9ALPH/4-213
---llgalcgwrarpeeh--yemirga-vppteaeprlkealtvvnallpapitlddale
sldetrrlvkartlartyhncmvnlerlsrhqpncdapsldgavaahrekmrrladtcma
tilqmymsvgssdksadvlvsqairsmaesevvmedvaiaekalgl
>Q5Y0Q0_9ALPH/4-197
---llgalcgwgarpreq--yemvraa-vppseaeprlrealtvvnallpapitlddale
sldetrrlvkaralartyhacmvnldrlsrhqlgpdtasldgpveahrakmrrladtcla
tilqmymsvgaadksadvlvaqairsmaesdvvmedvaiaeralgl
>X2FC80_CHV16/4-202
---llgalcgwgtrpreq--yemvraa-vppseaeprlrealtvvnallpapitlddale
sldetrrlvkaralartyhacmvnlerlsrhqlgpgtasldapveahrakmrrladtcla
tilqmymsvgaadksadvlvtqairsmaesdvvmedvaiaeralgl
>X2FCZ7_CHV16/4-202
---llgalcgwgtrpreq--yemvrat-vppseaeprlrealtvvnallpapitlddale
sldetrrlvkaralartyhacmvnlerlsrhqlgpdtasldapveahrakmrrladtcla
tilqmymsvgaadksadvlvaqairsmaesdvvmedvaiaeralgl
>Q2QBC4_CHV16/4-204
---llgalcgwgtrpreq--yemvraa-vppseaeprlrealtvvnallpapitlddale
sldetrrlvkaralartyhacmvnlerlsrhqlgpdtasldapveahrakmrrladtcla
tilqmymsvgaadksadvlvaqairsmaesdvvmedvaiaeralgl
>X2FBB2_CHV16/4-204
---llgalcgwgtrpreq--yemvraa-vppseaeprlrealtvvnallpapitlddale
sldetrrlvkaralartyhacmvnlerlsrhqlgpdtasldapveahrakmrrladtcla
tilqmymsvgaadksadvlvaqairsmaesdvvmedvaiaeralgl
>X2FI44_CHV16/4-207
---llgalcgwgtrpreq--yemvraa-vppseaeprlrealtvvnallpapitlddale
sldetrrlvkaralartyhacmvnlerlsrhqlgpdtasldapveahrakmrrladtcla
tilqmymsvgaadksadvlvaqairsmaesdvvmedvaiaeralgl
>A0A059WJ78_CHV1/4-203
---llgalcgwgthpreq--yemvrva-appseaeprlrealtvvnallpapitlddale
sldetrrlvkaralartyhacmvnlerlarhqlgadaasldgaveahrakmrrladtcla
tilqmymsvgaadksadvlvtqairsmaesdvvmedvaiaeralgi
>A0A1X9WHS0_CHV1/4-204
---llgalcgwgthpreq--yemvrva-appseaeprlrealtvvnallpapitlddale
sldetrrlvkaralartyhacmvnlerlarhqlgadaasldgpveahrakmrrladtcla
tilqmymsvgaadksadvlvaqairsmaesdvvmedvaiaeralgi
>Q805X7_CHV1/4-204
---llgalcgwgthpreq--yemvrva-appseaeprlrealtvvnallpapitlddale
sldetrrlvkaralartyhacmvnlerlarhqlgadaasldgaveahrakmhrladtcla
tilqmymsvgaadksadvlvaqairsmaesdvvmedvaiaeralgi
>A0A1X9WH28_CHV1/4-204
---llgalcgwgthpreq--yemvrva-appseaeprlrealtvvnallpapitlddale
sldetrrlvkaralartyhacmvnlerlarhqlgadaasldgaveahrakmrrladtcla
tilqmymsvgaadksadvlvtqairsmaesdvvmedvaiaeralgi
>A0A1X9WHX6_CHV1/4-205
---llgalcgwgthpreq--yemvrva-appseaeprlrealtvvnallpapitlddale
sldetrrlvkaralartyhacmvnlerlarhqlgadaasldgaveahrakmrrladtcla
tilqmymsvgaadksadvlvaqairsmaesdvvmedvaiaeralgi
>A0A1X9WIB8_CHV1/4-204
---llgalcgwgthpreq--yemvrva-appseaeprlrealtvvnallpapitlddale
sldetrrlvkaralartyhacmvnlerlarhqlgadaagldgaveahrakmrrladtcla
tilqmymsvgaadksadvlvaqairsmaesdvvmedvaiaeralgi
>Q7T5C8_CHV1/4-204
---llgalcgwgthpreq--yemvrva-appseaeprlrealtvvnallpapitlddale
sldetrrlvkaralartyhacmvnlerlarhqlgadaasldgaveahrakmrrladtcla
tilqmymsvgaadksadvlvaqairsmaesdvvmedvaiaeralgi
>A0A1X9WF49_CHV1/4-219
---llgalcgwgphpreq--yemvrva-vppseaeprlrealtvvnallpapitlddale
sldetrrlvkaralartyhactvnldrlsrhqlgadtasldgaveahrakmrrladtcla
tilqmymsvgaadrsadvlvaqairsmaesdvvmedvaiaeralgl
>A0A1X9WG80_CHV1/4-215
---llgalcgwgphpheq--yemvrva-vppseaeprlrealtvvnallpapitlddale
sldetrrlvkaralartyhacmvnlerlsrhqlggdassldgpveahrakmrrladtcla
tilqmymsvgaadrsadvlvaqairsmaesdvvmedvaiaeralgl
>A0A1X9WFD6_CHV1/4-208
---llgalcgwgphpheq--yemvrva-vppseaeprlrealtvvnallpapitlddale
sldetrrlvkaralartyhacmvnlerlsrhqlggdassldgpveahrakmrrladtcla
tilqmymsvgaadrsadvlvaqairsmaesdvvmedvaiaeralgl
>A0A1V0M8J3_9ALPH/14-163
--------------pssr-gyqkvsssyvedsvamyrlkeavqsvnillpapitlemavl
svdgvkklvkgqslarmyaacmrnleclakhvpgtgnpgldavvethrensrrladacia
ailhmymsigtadg-teafvdhaikltaamemtmkdlslaekalgl
>A0A068EPM0_9ALPH/14-163
--------------pssr-gyqkvsssyvedsvamyrlkeavqsvnillpapitlemavl
svdgvkklvkgqslarmyaacmrnleclakhvpgtgnpgldavvethrensrrladacia
ailhmymsigtadg-teafvdhaikltaamemtmkdlslaekalgl
>F8TC50_9ALPH/6-166
----------rrrsrkiqpeytalsts-sssdrvmhrfreavqavnlmlptpitlemail
sadgvrklvrgqslarmysaclrnldclsrhvsgqgtpgldavvethrknaqrmvdtcaa
allqiymsvgt--grtdafvehaiqitaatetamndialveralgl
>O89250_9ALPH/6-166
----------rrrsrkiqpeytalsts-sssdrvmhrfreavqavnlmlptpitlemail
sadgvrklvrgqslarmysaclrnldclsrhvsgqgtpgldavvethrknahevvdtcaa
allqiymsvgt--grtdafvehaiqitaatetamndialveralgl
>A0A1P7U1X7_9ALPH/6-166
----------rrrsrkiqpeytalsts-sssdrvmhrfreavqavnlmlptpitlemail
sadgvrklvrgqslarmysaclrnldclsrhvsgqgtpgldavvethrknahevvdtcaa
allqiymsvgt--grtdafvehaiqitaatetamndialveralgl
>H6WUZ3_9ALPH/14-168
-----------------kaeykqlsas-sstdkamhrlreavhavnillptpitlemall
sadgvrklvrgqslartysaclrnleclskhvpgrgnpgldavvethrenaqrvadtcaa
allhmymsigt--grtdafvehaiqltaatetamsdialveralgl
>Q6R5T3_9ALPH/14-168
-----------------kaeykqlsas-sstdkamhrlreavhavnillptpitlemall
sadgvrklvrgqslartysaclrnleclsrhvpgrgnpgldavvethrenaqrvadtcaa
allhmymsigt--grtdafvehaiqltaatetamsdialveralgl
>Q19B92_9ALPH/14-169
-----------------kaeykqlsas-sstdkamhrlreavhavnillptpitlemall
sadgvrklvrgqslartysaclrnleclsrhvpgrgnpgldavvethrenaqrvadtcaa
allhmymsigt--grtdafvehaiqltaatetamsdialveralgl
>TEG7_GAHVM/14-168
-----------------kaeykqlsas-sstdkamhrlreavhavnillptpitlemall
sadgvrklvrgqslartysaclrnleclsrhvpgrgnpgldavvethrenaqrvadtcaa
allhmymsigt--grtdafvehaiqltaatetamsdialveralgl
>G9CUG4_9ALPH/14-168
-----------------kaeykqlsas-sstdkamhrlreavhavnillptpitlemall
sadgvrklvrgqslartysaclrnleclsrhvpgrgnpgldavvethrenaqrvadtcaa
allhmymsigt--grtdafvehaiqltaatetamsdialveralgl
>Q9IBS7_9ALPH/14-167
-----------------kaeykqlsas-sstdkamhrlreavhavnillptpitlemall
sadgvrklvrgqslartysaclrnleclsrhvpgrgnpgldavvethrenaqrvadtcaa
allhmymsigt--grtdafvehaiqltaatetamsdialveralgl
>Q9DPP9_MEHV1/1-154
-------mctrkrdp--e--yrhlseh-stahralhrireavqtvnimlptpitlemavl
sadgirklvrgqslartysqclrnldclsqhvpgngnpgldavvathrenaqrvadtcaa
allhmymsvda--gqtdafvehaiqltaatetamsdialvekalgl
>Q9E1F4_MEHV1/1-154
-------mctrkrdp----eyrhlseh-stahralhrireavqtvnimlptpitlemavl
sadgirklvrgqslartysqclrnldclsqhvpgngnpgldavvathrenaqrvadtcaa
allhmymsvda--gqtdafvehaiqltaatetamsdialvekalgl
>A0A1P8L042_9ALPH/7-212
----vgwlcgrgggtrdapqyeplar--rlsgptlfrlqeavvavsallpapltvedvar
sadgtrrlakaqslartyyicqrnieclskhqaacsdasitavvtkhiqdaqrmrdtcla
allqmyhsvgavegttdsmvdqairmvaesnivmadvavleralgi
>Q65818_9ALPH/7-212
----vgwlcgrgggtrdapqyeplar--rlsgptlfrlqeavvavsallpapltvedvar
sadgtrrlakaqslartyyicqrnieclskhqaacsdasitavvtkhiqdaqrmrdtcla
allqmyhsvgavegttdsmvdqairmaaesnivmadvavleralgi
>Q77CE6_9ALPH/7-212
----vgwlcgrgggtrdapqyeplar--rlsgptlfrlqeavvavsallpapltvedvar
sadgtrrlakaqslartyyicqrnieclskhqaacsdasitavvtkhiqdaqrmrdtcla
allqmyhsvgavegttdsmvdqairmaaesnivmadvavleralgi
>A0A089N2U2_9ALPH/7-219
----vgwlcgrgggtrdapqyeplar--rlsgptlfrlqeavvavssllpapltvedvar
sadgtrrlakaqslartyyicqrnieclskhqaacsdasitavvtkhiqdaqrmrdtcla
allqmyhsvgavegttdsmvdqairmaaesnivmadvavleralgi
>A0A089N2L4_9ALPH/7-219
----vgwlcgrgggtrdapqyeplar--rlsgptlfrlqeavvavssllpapltvedvar
sadgtrrlakaqslartyyicqrnieclskhqaacsdasitavvtkhiqdaqrmrdtcla
allqmyhsvgavegttdsmvdqairmaaesnivmadvavleralgi
>A0A089N2F2_9ALPH/7-219
----vgwlcgrgggtrdapqyeplar--rlsgptlfrlqeavvavssllpapltvedvar
sadgtrrlakaqslartyyicqrnieclskhqaacsdasitavvtkhiqdaqrmrdtcla
allqmyhsvgavegttdsmvdqairmaaesnivmadvavleralgi
>A0A2P1FUX6_9ALPH/7-219
----vgwlcgrgggtrdapqyeplar--rlsgptlfrlqeavvavssllpapltvedvar
sadgtrrlakaqslartyyicqrnieclskhqaacsdasitavvtkhiqdaqrmrdtcla
allqmyhsvgavegttdsmvdqairmaaesnivmadvavleralgi
>A0A089N291_BHV1K/7-219
----vgwlcgrgggtrdapqyeplar--rlsgptlfrlqeavvavssllpapltvedvar
sadgtrrlakaqslartyyicqrnieclskhqaacsdasitavvtkhiqdaqrmrdtcla
allqmyhsvgavegttdsmvdqairmaaesnivmadvavleralgi
>A0A1L5JKE3_9ALPH/7-204
----vgwlcgrgggardapqyeplar--rlsgptlfrlqeavvavssllpapltvedvvr
sadgarrlakaqslartyyicqrnieclskhqaacsdasitavvtkhiqdaqrmrdtcla
allqmyhsvgavegttdsmvdqairmaaesnivmadvavleralgi
>Q6X263_9ALPH/7-211
----vgwlcgrgggardapqyeplar--rlsgptlfrlqeavvavssllpapltvedvvr
sadgarrlakaqslartyyicqrnieclskhqaacsdasitavvtkhiqdaqrmrdtcla
allqmyhsvgavegttdsmvdqairmaaesnivmadvavleralgi
>A0A286RUI3_9ALPH/22-204
------------------------sg--hvsaptmlrlqealvvvnsllpapitlpdvva
sqdatrklvraqtlartyytcqrniecltehqklatnaallpviqehianatrlqdtcta
allqmymsvtnvdastddiveqaiqmasetsivmsdvavlehalgv
>V5J464_9ALPH/1-200
-------mcglrrgaeet--yepvsmg-vadgpslirlkealenvnamlpspitledavt
sadtikrlargntlartyhicqrnleclakhtpntdnpgldavvnahrvnnkrvadacfa
slmqlymsvgcsdv-sdtlvdgaikmaaetelvmadvavaekalgl
>A0A0U1YYS8_9ALPH/6-206
-----ssmcglrrgaeet--yepvsmg-vadgpslirlkealenvnamlpspitledavt
sadtikrlargntlartyhicqrnleclakhtpntdnpgldavvnahrvnnkrvadacfa
slmqlymsvgcsda-sdtlvdgaikmaaetelvmadvavaekalgl
>A7L873_9ALPH/6-206
-----ssmcglrrgaeet--yepvsmg-vadgpslirlkealenvnamlpspitledavt
sadtikrlargntlartyhicqrnleclakhtpntdnpgldavvnahrvnnkrvadacfa
slmqlymsvgcsdv-sdtlvdgaikmaaetelvmadvavaekalgl
>A0A1R3T406_9ALPH/8-163
-------lcsrgnvagen--yeristg-eadqittfrlreaiasvnallpapltledvvv
ssdgirklaraqtlsrtyqmcqrnleclanhvssaenpgldavvrthcensrrmadtcla
tllhlylsvgsae-ntetivdqviritsennvvmadvavvehalgl
>A0A1R3TCE8_9ALPH/8-163
-------lcsrgnvagen--yeristg-eadqittfrlreaiasvnallpapltledvvv
ssdgirklaraqtlsrtyqmcqrnleclakhvssadnpgldavvrthcensrrmadtcla
tllhlylsvgsae-ntetivdqviritsennvvmadvavvehalgl
>A0A075X1B1_HHV3/1-254
mqtvcaslcgyaripteepsyeevrvnthpqgaallrlqealtavngllpapltledvva
sadntrrlvraqalartyaacsrnieclkqhhftednpglnavvrshmenskrladmcla
aithlylsvgavdvttddivdqtlrmtaesevvmsdvvllektlgv
>A0A0F7GNG3_HHV3/1-254
mqtvcaslcgyaripteepsyeevrvnthpqgaallrlqealtavngllpapltledvva
sadntrrlvraqalartyaacsrnieclkqhhftednpglnavvrshmenskrladmcla
aithlylsvgavdvttddivdqtlrmtaesevvmsdvvllektlgv
>Q6QCP9_HHV3/1-254
mqtvcaslcgyaripteepsyeevrvnthpqgaallrlqealtavngllpapltledvva
sadntrrlvraqalartyaacsrnieclkqhhftednpglnavvrshmenskrladmcla
aithlylsvgavdvttddivdqtlrmtaesevvmsdvvllektlgv
>TEG7_VZVD/1-254
mqtvcaslcgyaripteepsyeevrvnthpqgaallrlqealtavngllpapltledvva
sadntrrlvraqalartyaacsrnieclkqhhftednpglnavvrshmenskrladmcla
aithlylsvgavdvttddivdqtlrmtaesevvmsdvvllektlgv
>TEG7_VZVO/1-254
mqtvcaslcgyaripteepsyeevrvnthpqgaallrlqealtavngllpapltledvva
sadntrrlvraqalartyaacsrnieclkqhhftednpglnavvrshmenskrladmcla
aithlylsvgavdvttddivdqtlrmtaesevvmsdvvllektlgv
>Q0Q9N5_HHV3/1-254
mqtvcaslcgyaripteepsyeevrvnthpqgaallrlqealtavngllpapltledvva
sadntrrlvraqalartyaacsrnieclkqhhftednpglnavvrshmenskrladmcla
aithlylsvgavdvttddivdqtlrmtaesevvmsdvvllektlgv
>A0A0F7GIS3_HHV3/1-254
mqtvcaslcgyaripteepsyeevrvnthpqgaallrlqealtavngllpapltledvva
sadntrrlvraqalartyaacsrnieclkqhhftednpglnavvrshmenskrladmcla
aithlylsvgavdvttddivdqtlrmtaesevvmsdvvllektlgv
>Q2PJ58_HHV3/1-254
mqtvcaslcgyaripteepsyeevrvnthpqgaallrlqealtavngllpapltledvva
sadntrrlvraqalartyaacsrnieclkqhhftednpglnavvrshmenskrladmcla
aithlylsvgavdvttddivdqtlrmtaesevvmsdvvllektlgv
>Q9E209_CHV9D/4-166
---icaglcgytrvpledtsyeevrgkpgpsgpallrlqealamvnmllpapvtiedvvt
sadntrrlvraqalartyaacsrnleclrqhkfseenpslnsvikshiqdsqrladtcla
aitnlylsvgsvdtttdalvdqtirmvaenevvmsdvilmektlgv
>A0A172XDL8_9ALPH/20-185
----------------------------eppde--lrlreslavlnvilpaplaaedvma
saeaarrlaradtlartyqacqrnleclarheasgdd-gldavvaahaanarrladtcla
almhlylsvgavdaapadlveqarrmpaetpvvmsavavlertlgl
>A0A2Z5WLQ2_9ALPH/20-225
----------------------------eppde--lrlreslavlnvilpaplaaedvma
saeaarrlaradtlartyqacqrnleclarheasgdd-gldavvaahaanarrladtcla
almhlylsvgavdadtddlveqalrmtaesnvvmsdvavlertlgl
>A0A1L7B6A0_9ALPH/20-200
----------------------------eppde--lrlreslavlnvilpaplaaedvma
saeaarrlaradtlartyqacqrnleclarheasgdd-gldavvaahaanarrladtcla
almhlylsvgavdadtddlveqalrmtaesnvvmsdvavlertlgl
>A0A097I4G4_9ALPH/20-229
----------------------------eppde--lrlreslavlnvilpaplaaedvma
saeaarrlaradtlartyqacqrnleclarheasgdd-gldavvaahaanarrladtcla
almhlylsvgavdadtddlveqalrmtaesnvvmsdvavlertlgl
>A0A1W5LAI5_9ALPH/21-229
--------------ppde-----------------lrlreslavlnvilpaplaaedvma
saeaarrlaradtlartyqacqrnleclarheasgdd-gldavvaahaanarrladtcla
almhlylsvgavdadtddlveqalrmtaesnvvmsdvavlertlgl
>T2FLV9_9ALPH/20-229
----------------------------eppde--lrlreslavlnvilpaplaaedvma
saeaarrlaradtlartyqacqrnleclarheasgdd-gldavvaahaanarrladtcla
almhlylsvgavdadtddlveqalrmtaesnvvmsdvavlertlgl
>G3G8W4_9ALPH/20-185
----------------------------eppde--lrlreslavlnvilpaplaaedvma
saeaarrlaradtlartyqacqrnleclarheasgdd-gldavvaahaanarrladtcla
almhlylsvgavdadtddlveqalrmtaesnvvmsdvavlertlgl
>G3G944_9ALPH/20-185
----------------------------eppde--lrlreslavlnvilpaplaaedvma
saeaarrlaradtlartyqacqrnleclarheasgdd-gldavvaahaanarrladtcla
almhlylsvgavdadtddlveqalrmtaennvvmsdvavlertlgl
>A0A077B5W2_9ALPH/6-201
----vsslcgngsakpae-vyepirggqnp--atmlrlqsalaavnallpatltiedvvs
sadntrrlvkaqtlartyracqhnieclvrhqtssdnpslnavvathlinarrladtcla
almhiylsvgavdattdimvdqairmtaensvvmadvavlektlgl
>A0A110A167_9ALPH/6-204
----msslcgtknpasleevyepimggknp--atmlrlqsalaavnallpatltiedvis
sadntrrlvkaqtlartyqacqhnieclsrhrassdnpnlnavvathmanakrlsdtcla
almhlylsvgavdattdtmvdhairmtaensvvmadvavlektlgl
>A0A288CFV2_EHV4/6-204
----msslcgtknpasleevyepimggknp--atmlrlqsalaavnallpatltiedvis
sadntrrlvkaqtlartyqacqhnieclsrhrassdnpnlnavvathmanakrlsdtcla
almhlylsvgavdattdtmvdhairmtaensvvmadvavlektlgl
>A1ILF7_9ALPH/7-196
-----sslcgirnstspe-vyepiiggqnp--atmlrlqsalaavnallpatltiedvis
sadntrrlvkaqtlartyqacqhnieclsrhrassdnpnlnavvtthminakrlsdtcla
almhlylsvgavdattdtmvdhairmtaensvvmadvavlektlgl
>A1ILF3_9ALPH/7-196
-----sslcgirnstste-vyepiiggqnp--atmlrlqsalaavnallpatltiedvis
sadntrrlvkaqtlartyqacqhnieclsrhrassdnpnlnavvtthminakrlsdtcla
almhlylsvgavdattdtmvdhairmtaensvvmadvavlektlgl
>A1ILG2_9ALPH/7-208
-----sslcgirnstspe-vyepiiggqnp--atmlrlqsalaavnallpatltiedvis
sadntrrlvkaqtlartyqacqhnieclsrhrassdnpnlnavvtthminakrlsdtcla
almhlylsvgavdattdtmvdhairmtaensvvmadvavlektlgl
>A0A2P0N6M5_9ALPH/7-227
-----sslcgirnstspe-vyepiiggqnp--atmlrlqsalaavnallpatltiedvis
sadntrrlvkaqtlartyqacqhnieclsrhrassdnpnlnavvtthminakrlsdtcla
almhlylsvgavdattdtmvdhairmtaensvvmadvavlektlgl
>A0A0A7D940_9ALPH/7-227
-----sslcgirnstspe-vyepiiggqnp--atmlrlqsalaavnallpatltiedvis
sadntrrlvkaqtlartyqacqhnieclsrhrassdnpnlnavvtthminakrlsdtcla
almhlylsvgavdattdtmvdhairmtaensvvmadvavlektlgl
>A0A0A7D8V0_9ALPH/8-216
------slcgirnstfpe-vyepiiggqnp--atmlrlqsalaavnallpatltiedvis
sadntrrlvkaqtlartyqacqhnieclsrhrassdnpnlnavvtthminakrlsdtcla
almhlylsvgavdattdtmvdhairmtaensvvmadvavlektlgl
>L8B1N6_9ALPH/7-216
-----sslcgirnstspe-vyepiiggqnp--atmlrlqsalaavnallpatltiedvis
sadntrrlvkaqtlartyqacqhnieclsrhrassdnpnlnavvtthminakrlsdtcla
almhlylsvgavdattdtmvdhairmtaensvvmadvavlektlgl
>A0A0A7DA68_9ALPH/7-216
-----sslcgirnstspe-vyepiiggqnp--atmlrlqsalaavnallpatltiedvis
sadntrrlvkaqtlartyqacqhnieclsrhrassdnpnlnavvtthminakrlsdtcla
almhlylsvgavnattdtmvdhairmtaensvvmadvavlektlgl
>TEG7_EHV1B/7-216
-----sslcgirnstspe-vyepiiggqnp--atmlrlqsalaavnallpatltiedvis
sadntrrlvkaqtlartyqacqhnieclsrhrassdnpnlnavvtthminakrlsdtcla
almhlylsvgavdattdtmvdhairmtaensvvmadvavlektlgl
>A0A0A7D9M8_9ALPH/7-216
-----sslcgirnstspe-vyepiiggqnp--atmlrlqsalaavnallpatltiedvis
sadntrrlvkaqtlartyqacqhnieclsrhrassdnpnlnavvtthminakrlsdtcla
almhlylsvgavdattdtmvdhairmtaensvvmadvavlektlgl
>A0A2P0N2Z5_9ALPH/7-216
-----sslcgirnstspe-vyepiiggqnp--atmlrlqsalaavnallpatltiedvis
sadntrrlvkaqtlartyqacqhnieclsrhrassdnpnlnavvtthminakrlsntcla
almhlylsvgavdattdtmvdhairmtaensvvmadvavlektlgl
>Q6S6R3_EHV1V/7-216
-----sslcgirnstspe-vyepiiggqnp--atmlrlqsalaavnallpatltiedvis
sadntrrlvkaqtlartyqacqhnieclsrhrassdnpnlnavvtthminakrlsntcla
almhlylsvgavdattdtmvdhairmtaensvvmadvavlektlgl
>B7FEF0_9ALPH/8-195
------slcgirnsttpe-vyepiiggqnp--atmlrlqsalaavnallpatltiedvis
sadntrrlvkaqtlartyqacqhnieclsrhrassdnpnlnavvtthmtnakrlsdtcla
almhlylsvgavdattdtmvdhairmtaensvvmadvavlektlgl
>A0A2N9QV89_9ALPH/7-196
-----sslcgirnsttpe-vyepiiggqnp--stmlrlqsalaavnallpatltiedvis
sadntrrlvkaqtlartyqacqhnieclsrhrassdnpnlnavvtthmtnakrlsdtcla
almhlylsvgavdattdtmvdhairmtaensvvmadvavlektlgl
>A0A2N9QVG8_9ALPH/7-196
-----sslcgirnsttpe-vyepiiggqnp--stmlrlqsalaavnallpatltiedvis
sadntrrlvkaqtlartyqacqhnieclsrhrassdnpnlnavvtthmtnakrlsdtcla
almhlylsvgavdattdtmvdhairmtaensvvmadvavlektlgl
>I1V8C1_9ALPH/7-196
-----sslcgiknsttpe-vyepiiggqnp--stmlrlqsalaavnallpatltiedvis
sadntrrlvkaqtlartyqacqhnieclsrhrassdnpnlnavvtthmtnakrlsdtcla
almhlylsvgavdattdtmvdhairmtaensvvmadvavlektlgl
>A0A172DSN6_9ALPH/3-165
-railskmcgnketsdln-syeliknd-gqnqesllrlqealvvvntliplpltindvis
sfdetkrliqaqslartyqvcqrnleclskhqatsenpnlnavveshiknakrlsdscla
aivhlylsvgsvdvttdtivnqaikmtsennivmadvavlektlgi
>A0A1S7BHM8_9ALPH/3-165
-raifskmcgnketsdln-syeliknd-gqnqesllrlqealvvvntliplpltindvis
sfdetkrliqaqslartyqvcqrnleclskhqatnenpnlnavveshiknakrlsdscla
aivhlylsvgsvdvttdtivnqaikmtsennivmadvavlektlgi
>D1FXT0_FHV1/17-210
----------------ae-tyepihng--pgndttlrlrealavintllpnpltvadvis
saeqtkklikahalartyqacqrnleclskhqvtgdnpsltsiveshianarrlsdscla
aivhlylsvgsvdtttdtivdqairmssennivmadvavlektfgi
