# Supplementary material for: Insights into herpesvirus assembly from the structure of the pUL7:pUL51 complex
Source: eLife. 2020 May 11;9:e53789. doi: 10.7554/eLife.53789 (PMC7289601; doi:10.7554/eLife.53789)
Supplement: Source data 1. — Zip file contains alignments of pUL7 and pUL51 homologue sequences from across Alphaherpesvirinae (ul7.alpha.alignment.fas and ul51.alpha.alignment.fas, respectively), the restricted pUL7 alignments across the subset of sequences returned by HMMER (ul7.alpha.HMMER.alignment.fas), the table of interactions between pUL7 and pUL51 residues (InteractionsLookup.txt), the table of per-species pUL7 and pUL51 sequences (virgroups.txt), and files to match the annotated interaction sites to the multiple alignment (UL7.alpha.Rdata, UL7.alpha.HMMER.Rdata and UL51.alpha.Rdata). [file elife-53789-data1.zip › inputfiles/ul7.alpha.alignment.fas]

>interactions
000000000000000000000000000002000000000000000000200000000000
202220220000000000000000000000000000000000000000000000000000
000000000000000000404440000000000000004400000000000000000000
000000000000000000000000000000004000000000000000000000000002
000022022002200000000202200220000000000000000000000000000000
00000000000000000000000000000000000000000000000020000022221
>A0A2Z4H5E9_HHV1
-----------------madpt-padeg-t------------aaailkqaiagdrslvev
aegisnqallrmacevrqvsdrqprftatsvlrvdvtprg--rlrfvldgssddayvase
dyfkrcgdqptyrgfavvvltanedhvhslavpplvllhrlslfrptdlrdfelvcllmy
lencprshaxpwlvarvrcggpglcpsswrsppaaamtaprsrapttrargntealcspe
dgwvkvhptpgtmlfreilhgqlgytegqgvynvvrsseattrqlqaaifhallnattyr
dleadwlchvaarglqpqrlvrryrnareadiagvaervfdtwrntlrttlldfahglv
>A0A120I2N0_HHV1
-----------------maaat-addeg-s------------aatilkqaiagdrslvea
aeaisqqtllrlacevrqvgdrqprftatsiarvdvapgc--rlrfvldgspedayvtse
dyfkrccgqssyrgfalavltanedhvhslavpplvllhrfslfnprdlldfelacllmy
lencprshatpatvakvlawlgvagrrtspfervrclflr--------------------
------------------------------------------------------------
-----------------------------------------------------------
>A0A120I2R6_HHV2
-----------------madpt-padeg-t------------aaailkqaiagdrslvev
aegisnqallrmacevrqvsdrqprftatsvlrvdvtprg--rlrfvldgssddayvase
dyfkrcgdqptyrgfavvvltanedhvhslavpplvllhrlslfrptdlrdfelvcllmy
lencprshatpslfvkvsawlgvvarhaspfervrclllrschwilntlmcmagvkpfdd
elvlphwymahylla---nnpppvlsalfc-atpqssalqlpgpvprlslfrptdlrdfe
lvcllmylencprshatpslfvkvsawlgvvarhaspfervrclllrschwilntlmcm
>A0A109QLG7_9ALPH
-----------------mdphp-pddde-t------------aitvlkqalhgnrcladv
aelissqtllrlaceihqiaahtprfsasniihvhitpcl--elrltlgggikdvtvssk
eylqqckkqpayqgmafavitatedrvydlsippmllqhrfclfypselldlelaimlmy
lencpaphatsstfvkisawlgaierrtppahrmrslllrscrwilntlmhmvsltpfdk
qrvlphwfmakqllv---dnppsiiaalfh------------pdpaq----afklptsnl
r-----------tecvvst-adgvlgpiwrsegfkqslmywwlhtthhqtt-dnlfykv
>J9QYL8_9ALPH
-------------------------------------------maalrcalagrrdvmnv
aemvgdqtllrmacevheiaarvprfsttnvrrlavttsf--sirvfldgaagasdisss
eyfeackaqrayrgfvvavitaaedrvgclaippvmlphrfallcpdnltdfelacmlvy
lencprdhitpsssviisswlswvgkktsplnrtrcllirscqymlntlmfmcrlgpide
rfvlphwamalylls---gspppivaalfs------------aaspp----afrlssvpf
r-----------tdcfayr-sdgvlsaawrsdefrhalvswwhseprrapg-pplfqdi
>A0A1S6JLQ3_HSVA1
-----------------maaps-prdsg-e-----------talatlrravshgpdlagv
aetvgdqtllrlacevrqvaghaprisataiarlnvspgg--qlsfvlegapadqetpsp
eyhrqcldqpayrglvcaaitaaedrvdslgvqpptlqhrlvllrpaaladfellaalmf
lencppalatpglfvrvsawlgrvarrtsplqrlrrlllrscrwvlntlmfmtnvdpfsd
alvlphwymarclls--sgapppvvaalfd------------tppgp-----gpdpgpaa
e-----------tdcvays-pdgvmgrpwrseafrralvswwtspvaktrd-pdlfvdf
>E2IUG3_SHV1
------------------------mdpe-e-----------talaalkkavdrdldivav
aeevsgqallrlvcevrqvasraprltttgisranvtpag--qlsyvlegaaddqetpsi
eyfqqcrsqlaykgfacavitasedrvdslappalvlrhrlvlfrptaladfelltvlmy
lescppdhatpsmfvrlsawlkrvgrrtsplqrlrclllrscqwvlntlmfmahvepfsd
afvlphwylarclma--agetlpivgalfs-------------apti-----gpppqsst
r-----------ddcvayr-hdsimsrpwksevfrralldwwasvpnktrg-eslfycf
>A0A060Q591_9ALPH
-----------------maagp-pndse-t------------aaaalrhaiagdrslvet
vetisgqtllrmacevrqvashaprfsattiagisispcc--alsfqldgapgdthtpsq
vffqqcrsqaayrgfvfavitaaedhvntlavpplvlthrfalfnptelidfnlasmlmy
lencprshatpslfvkistwlgvmsrrtsplermrcllirscqwmlntlmfmvgvdpfde
kfvmphwymakylla---nnppsiltalfc------------aapsg----afqlpcpis
r-----------tdsvafa-aegilntawkaddfrasliywwmfvktkrpl-talfyci
>Q5Y0U6_9ALPH
-----------------maaps-sgeee-t------------aaaalrqavagdrdlvgv
aeaishqallrmacevrqaagrdvrftatgvsrvdvtpdr--rlrfaldggpadaltase
dyfarcrgqaahrgfafavvlagedhvyslcvpplvlphrlsvfrperledfelacllmy
lencprahatasafvkisawlaavgrrtspfdrvrclllrscqwmlntlmfmvhvepfdd
ryvlphwcmarylld---hnpppiltalfr------------aapsr----vfrlpvrpg
t----------nlecvayn-pdgvlsggwaaedfraglaawwasdapktqt-aalfyrf
>X2FDA1_CHV16
-----------------maass-sgeee-t------------aaaalrravagdrdlvgv
aeaishqallrmacevrqtagrdvrftatgvarvdvtpdr--rlqfvldggpadaltase
eyfarcrgqaahrgfafavvlaredhvyslcvpplvlphrlslfrperledfelacllmy
lencprshatasafvkisawlaavgrrtspfdrvrclllrscqwmlntlmfmvhvepfdd
qyvlphwcmaryllq---nspppiltalfr------------aapsr----vfrlpvrpd
a----------nlecvayn-pdgvlsggwaaedfraglvawwssdgpktqt-talfyrf
>X2FID6_CHV16
-----------------maass-sgeee-t------------aaaalrravagdrdlvgv
aeaishqallrmacevrqtagrdvrftatgvarvdvtpdr--rlrfvldggpadaltase
eyfarcrgqaahrgfafavvlaredhvyslcvpplvlphrlsvfrpecledfelacllmy
lencprshatasafvkisawlaavgrrtspfdrvrclllrscqwmlntlmfmvhvepfdd
qyvlphwcmarylle---nspppiltalfr------------aapsr----vfrlpvrpd
a----------slecvayn-pdgvlsggwaaedfraglvawwssdgpktqt-talfyrf
>X2FBK1_CHV16
-----------------matss-sgeee-t------------aaaalrravagdrdlvgv
aeaishqallrmacevrqtagrdvrftatgvarvdvtpdr--rlrfvldggpadaltase
eyfarcrgqaahrgfafavvlaredhvyslcvpplvlphrlsvfrperledfelacllmy
lencprshatasafvkisawlaavgrrtspfdrvrclllrscqwmlntlmfmvhvepfdd
qyvlphwcmarylle---nspppiltalfr------------aapsr----vfrlpvrpd
a----------slecvayn-pdgvlsggwaaedfraglvawwssdgpktqt-talfyrf
>X2FKN3_CHV16
-----------------maass-ageee-t------------aaaalrravagdrdlvgv
aeaishqallrmacevrqtagrdvrftatgvarvdvtpdr--rlrfvldggpadaltase
eyfarcrgqaahrgfafavvlaredhvyslcvpplvlphrlsvfrperledfelacllmy
lencprshatasafvkisawlaavgrrtspfdrvrclllrscqwmlntlmfmvhvepfdd
hyvlphwcmarylle---nspppiltalfr------------aapsr----vfrlpvrpd
a----------slecvayn-pdgvlsggwaaedfraglvawwssdapktqt-talfyrf
>Q2QBH0_CHV16
-----------------maass-sgeee-t------------aaaalrravagdrdlvgv
aeaishqallrmacevrqtagrdvrftatgvarvdvtpdr--rlrfvldggpadaltase
eyfarcrgqaahrgfafavvlaredhvyslcvpplvlphrlsvfrperledfelacllmy
lencprphatasafvkisawlaavgrrtspfdrvrclllrscqwmlntlmfmvhvepfdd
hyvlphwcmarylle---nspppiltalfr------------aapsr----vfrlpvrpd
a----------slecvayn-pdgvlsggwaaedfraglvawwssdapktqt-aalfyrf
>X2FB75_CHV16
-----------------maass-sgeee-t------------aaaalrravagdrdlvgv
aeaishqallrmacevrqtagrdvrftatgvarvdvtpdr--rlrfvldggpadaltase
eyfarcrgqaahrgfafavvlaredhvyslcvpplvlphrlsvfrperledfelacllmy
lencprphatasafvkisawlaavgrrtspfdrvrclllrscqwmlntlmfmvhvepfdd
hyvlphwcmarylle---nspppiltalfr------------aapsr----vfrlpvrpd
a----------slecvayn-pdgvlsggwaaddfraglvawwssdapktqt-aalfyrf
>A0A059WNV9_CHV1
-----------------matst-paeee-t------------aaaalrravagdrdlvgv
aeaishqallrmacevrqatrhnvrftatgvvrvnvtpdh--rlhfvldgcpddaltasd
ayfarcrdqsahrgfafavvlakedhvhslcipplvlphrlsvfwperledfelacllmy
lencprahatasafvkisawlaalgrrtspfdrvrclllrscqwmlntlmfmvhvepfde
qyvlphwcmarylla---nnpppiltalfr------------aapsr----vfrlpvqpk
t----------nlecvayn-sqgvlaagwasedfraglvswwssdapktqt-salfyrl
>A0A1X9WHR6_CHV1
-----------------matst-paeee-t------------aaaalrravagdrdlvgv
aeaishqallrmacevrqatrhtvrftatgvvrvnvtpdh--rlhfvldgcpddaltasd
ayfarcrdqsahrgfafavvlaredhvhslcvpplvlphrlsvfwpehledfelacllmy
lencprahatasafvkisawlaalgrrtspfdrvrclllrscqwmlntlmfmvhvepfdd
qyvlphwcmarylla---nnpppiltalfr------------agpsr----vfrlpvqpr
t----------slecvayn-pqgvlaagwasedfraglvswwssdapktqt-salfyrl
>A0A1X9WI57_CHV1
-----------------matst-paeee-t------------aaaalrravagdrdlvgv
aeaishqallrmacevrqatrhtvrftatgvvrvnvtpdh--rlhfvldgcpddaliasd
ayfarcrdqsahrgfafavvlaredhvhslcvpplvlphrlsvfwpehledfelacllmy
lencprahatasafvkisawlaalgrrtspfdrvrclllrscqwmlntfmfmvhvepfdd
qyvlphwcmarylla---nnpppiltalfr------------agpsr----vfrlpvqpr
a----------slecvayn-pqgvlaagwasedfraglvswwssdapktqt-salfyrl
>Q806C2_CHV1
-----------------matst-paeee-t------------aaaalrravagdrdlvgv
aeaishqallrmacevrqatrhtvrftatgvvrvnvtpdh--rlhfvldgcpddaliasd
ayfarcrdqsahrgfafavvlaredhvhslcvpplvlphrlsvfwpehledfelacllmy
lencprahatasafvkisawlaalgrrtspfdrvrclllrscqwmlntlmfmvhvepfdd
qyvlphwcmarylla---nnpppiltalfr------------agpsr----vfrlpvqpr
a----------slecvayn-pqgvlaagwasedfraglvswwssdapktqt-salfyrl
>A0A1X9WFV1_CHV1
-----------------maast-paeee-t------------aaaalrravagdrdlvav
aesishqallrmacevrqasprnvrftatgvvrvhvtpdh--rlhfvldggpedaltasd
ayfarcrgqaahrgfafavvlaredhvhglcvpplvlphrlsvfwperledfelacllmy
lencprahatpsafvkisawlaalgrrtspfervrclllrscqwmlntlmfmvhvepfdd
qyvlphwcmarylla---nnpppiltalfr------------agpsr----vfrlpvpak
a----------nlecvayn-pqgvlaagwasedfraalvfwwssdapkaqt-salfyrl
>A0A1X9WGC0_CHV1
-----------------maass-pveee-t------------aaaalrravagdrdlvgv
aesishqallrmacevrqatphnvrftatgvvrvhvtpdh--rlhlvldggpddaltasd
ayfarcrgqaahrgfafavvlaredhvyslcipplvlphrlsvfwpehledfelacllmy
lencprahatpsafvkisawlaalgrrtspfdrvrclllrscqwmlntlmfmvhvepfdd
qyvlphwcmarylla---nnpppiltalfr------------agpsr----vfrlpvrpk
t----------slecvayn-pqgvlaggwasedfraalvswwssdtpkaqt-salfyrl
>A0A1X9WF64_CHV1
-----------------matst-paeee-t------------aaaalrravagdrdlvgv
aesishqallrmacevrqatphnvrftatgvvrvhvtpdh--rlhlvldggpddaltasd
ayfarcrgqaahrgfafavvlaredhvyslcipplvlphrlsvfwpehledfelacllmy
lencprahatpsafvkisawlaalgrrtspfdrvrclllrscqwmlntlmfmvhvepfdd
qyvlphwcmarylla---nnpppiltalfr------------agpsr----vfrlpvrpk
t----------slecvayn-pqgvlaggwasedfraalvswwssdtpkaqt-salfyrl
>K9MHS5_9ALPH
-----------------madpt-padeg-t-----------aaatilkqaiagdrslvev
aegisnqallrmacevrqvsdrqprftatsvvrvdvtpgg--rlrfvldgssddayvase
dyfkrcggqptyrgfavvvltanedhvhslavpplvllhrlslfrptdlrdfelvcllmy
lencpkshatpslfvkvsawlgvvarraspfarvrclllrschwilntlmcmagikpfdd
glvlphwymahylla---nnpppvlsalfc------------atpqs---safqlpgpip
r-----------mdcvayn-pagvmgscwkskdlrsalvywwlsgnrkrrt-sslfyqf
>A0A0Y0RIJ2_HHV2
-----------------madpt-padee-t------------aaailkqaiagdrglvev
aegisnqallrmacevrqvsdrqprftatsvvrvdvtprg--rlrfvldgssddayvase
dyfkrcgdqptyrgfavvvltanedhvhslavpplvllhrlslfrptdlrdfelvcllmy
lencprshatpslfvkvsawlgvvarhaspferlrclllrschwilntlmcmagvkpfnd
elvlphwymahylla---nnpppvlsalfc------------atpqs---salqlpgpvp
r-----------tdcvayn-pagvmgscwkskdlrsalvywwlsgspkrrt-sslfyrf
>A0A1U9ZIF5_HHV2
-----------------madpt-padeg-t------------aaailkqaiagdrslvev
aegisnqallrmacevrqvsdrqprftatsvlrvdvtprg--rlrfvldgssddayvase
dyfkrcgdqptyrgfavvvltanedhvhslavpplvllhrlslfcptdlrdfelvcllmy
lencprshatpslfvkvsawlgvvarhaspfervrclllrschwilntlmcmagvkpfdd
elvlphwymahylla---nnpppvlsalfc------------atpqs---svlqlpgpvp
r-----------tdcvayn-pagvmgscwkskdlrsalvywwlsgspkrrt-sslfyrf
>A0A0Y0QNF7_HHV2
-----------------madpt-padeg-t------------aaailkqaiagdrslvev
aegisnqallrmacevrqvsdrqprftatsvlrvdvtprg--rlrfvldgssddayxase
dyfkrcgdqptyrgfavvvltanedhvhslavpplvllhrlslfrptdlrdfelvcllmy
lencprshatpslfvkvsawlgvvarhaspfervrclllrschwilntlmcmagvkpfdd
elvlphwymahylla---nnpppvlsalfc------------atpqs---salqlpgpvp
r-----------tdcvayn-pagvmgscwkfkdlrsalvywwlsgspkrrt-sslfyrf
>A0A1U9ZGT5_HHV2
-----------------madpt-padeg-t------------aaailkqaiagdrslvev
aegisnqallrmacevrqvsdrqprftatsvlrvdvtprg--rlrfvldgssddayvase
dyfkrcgdqptyrgfavvvltanedhvhslavpplvllhrlslfrptdlrdfelvcllmy
lencprshatpslfvkvaawlgvvarhaspfervrclllrschwilntlmcmagvkpfdd
elvlphwymahylla---nnpppvlsalfc------------atpqs---salqlpgpvp
r-----------tdcvayn-pagvmgscwkskdlrsalvywwlsgspkrrt-sslfyrf
>W0NWT3_HHV2
-----------------madpt-padeg-t------------aaailkqaiagdrslvev
aegisnqallrmacevrqvsdrqprftatsvlrvdvtprg--rlrfvldgssddayvase
dyfkrcgdqptyrgfavvvltanedhvhslavpplvllhrlslfrptdlrdfelvcllmy
lencprshatpslfvkvsawlgvvarhaspfervrclllrschwilntlmcmagvkpfdd
elvlphwymahylla---nnpppvlsalfc------------atpqs---salqlpgpvp
r-----------tdcvayn-pagvmgscwkskdlrsalvywwlsgspkrrt-sslfyrf
>A0A290DCB9_HHV2
-----------------madpt-padeg-t------------aaailkqaiagdrslvev
aegisnqallrmacevrqvsdrqprftatsvlrvdvtprg--rlrfvldgssddayvase
dyfkrcgdqptyrgfavvvltanedhvhslavpplvllhrlslfrptdlrdfelvcllmy
lencprshatpslfvkvsawlgvvarhaspfervrclllrschwilntlmcmagvkpfdd
elvlphwymahylla---nnpppvlsalfc------------atpqs---salqlpgpvp
r-----------tdcvayn-pagvmgscweskdlrsalvywwlsgspkrrt-sslfyrf
>A0A2U9DV89_HHV2
-----------------madpt-padeg-t------------aaailkqaiagdrslvev
aegisnqallrmacevrqvsdrqprftatsvlrvdvtprg--rlrfvldgssddayvase
dyfkrcgdqptyrgfavvvltanedhvhslavpplvllhrlslfrptdlrdfelvcllmy
lencprshatpslfvkvsawlgvvarhaspfervrclllrschwilntlmcmagvkpfdd
elvlphwymahylla---nnpppvlsalfc------------atpqs---salqlpgpvp
r-----------tdcaayn-pagvmgscwnskdlrsalvywwlsgspkrrt-sslfyrf
>A0A290Y4X0_HHV2
-----------------madpt-padeg-t------------aaailkqaiagdrslvev
aegisnqallrmacevrqvsdrqprftatsvlrvdvtprg--rlrfvldgssddayvase
dyfkrcgdqptyrgfavvvltanedhvhslavpplvllhrlslfrptdlrdfelvcllmy
lencprshatpslfvkvsawlgvvarhaspfervrclllrschwilntlmcmagvkpfdd
elvlphwymahylla---nnpppvlsalfc------------atpqs---salqlpgpvp
r-----------mdcvayn-pagvmgscwnskdlrsalvywwlsgspkrrt-sslfyrf
>G9I228_HHV2
-----------------madpt-padeg-t------------aaailkqaiagdrslvev
aegisnqallrmacevrqvsdrqprftatsvlrvdvtprg--rlrfvldgssddayvase
dyfkrcgdqptyrgfavvvltanedhvhslavpplvllhrlslfrptdlrdfelvcllmy
lencprshatpslfvkvsawlgvvarhaspfervrclllrschwilntlmcmagvkpfdd
elvlphwymahylla---nnpppvlsalfc------------atpqs---salqlpgpvp
r-----------tdcvayn-pagvmgscwnskdlrsalvywwlsgspkrrt-sslfyrf
>CEP1_HHV2H
-----------------madpt-padeg-t------------aaailkqaiagdrslvev
aegisnqallrmacevrqvsdrqprftatsvlrvdvtprg--rlrfvldgssddayvase
dyfkrcgdqptyrgfavvvltanedhvhslavpplvllhrlslfrptdlrdfelvcllmy
lencprshatpslfvkvsawlgvvarhaspfervrclllrschwilntlmcmagvkpfdd
elvlphwymahylla---nnpppvlsalfc------------atpqs---salqlpgpvp
r-----------tdcvayn-pagvmgscwnskdlrsalvywwlsgspkrrt-sslfyrf
>A0A1U9ZH63_HHV2
-----------------madpt-padeg-t------------aaailkqaiagdrslvev
aegisnqallrmacevrqvsdrqprftatsvlrvdvtprg--rlrfvldgssddayvase
dyfkrcgdqptyrgfavvvltanedhvhslavpplvllhrlslfrptdlrdfelvcllmy
lencprshatpslfvkvsawlgvvarhaspfervrclllrschwilntlmcmagvkpfdd
elvlphwytahylla---nnpppvlsalfc------------atpqs---salqlpgpvp
r-----------tdcvayn-pagvmgscwnskdlrsalvywwlsgspkrrt-sslfyrf
>A0A0X8E9M8_HHV1
-----------------maaat-addeg-s------------avtilkqaiagdrslvea
aeaisqqtllrlacevrqvgdrqprftatsiarvdvapgc--rlrfvldgspedayvtse
dyfkrccgqssyrgfavavltanedhvhslavpplvllhrfslfnprdlldfelacllmy
lencprshatpstfakvlawlgvagrrtspfervrclflrschwvlntlmfmvhvkpfdd
efvlphwymarylla---nnpppvlsalfc------------atpts---ssfrlpgppp
r-----------sdcvayn-p--------------------------------------
>A0A109R157_HHV1
-----------------maaat-addeg-s------------aatilxxaixgdrslxea
aeaisqqtllrlacevrqvgdrqprftatsiarvdvapgc--rlrfvldgspedayvtse
dyfkrccgqssyrgfavavltanedhvhslavpplvllhrfslfnprdlldfelacmlmy
lencprshatpstfakvlawlgvagrrtspfervrclflrschwvlntlmfmvhvkpfdd
efvlphwymarylla---nnpppvlsalfc------------atpts---ssfrlpgppp
r-----------sdcvayn-pagimgscwaseevraplvywwlsetpkrqt-sslfyqf
>A0A2Z4HCV7_HHV1
-----------------maaat-addeg-s------------aatilkqaiagdrslvea
aeaisqqtllrlacevrqvgdrqprftatsiarvdvapgc--rlrfvldgspedayvtse
dyfkrccgqssyrgfavavltanedhvhslavpplvllhrfslfnprdlldfelacllmy
lencprshatpstfakvlawlgvagrrtspfervrclfirschwvlntlmfmvhvkpfdd
efvlphwymarylla---nnpppvlsalfc------------atpas---ssfrlpgppp
r-----------sdcvayn-pagimgscwaseevraplvywwlsetpkrqt-sslfyqf
>G8H963_HHV1
-----------------maaat-addeg-s------------aatilkqaiagdrslvea
aeaisqqtllrlacevrqvgdrqprftatsiarvdvapgc--rlrfvldgspedayvtse
dyfkrccgqssyrgfavavltanedhvhslavpplvllhrfslfnprdlldfelacllmy
lencprshatpstfakvlawlgvagrrtspfervrclfirschwvlntlmfmvhvkpfdd
efvlphwymarylla---nnpppvlsalfc------------atpts---ssfrlpgppp
r-----------sdcvayn-pagimgscwaseevraplvywwlsetpkrqt-sslfyqf
>J7H204_HHV1
-----------------maaat-addeg-s------------avtilkqaiagdrslvea
aeaisqqtllrlacevrqvgdrqprftatsiarvdvapgc--rlrfvldgspedayvtse
dyfkrccgqssyrgfavavltanedhvhslavpplvllhrfslfnprdlldfelacllmy
lencprshatpstfakvlawlggagrrtspfervrclfirschwvlntlmfmvhvkpfdd
efvlphwymarylla---nnpppvlsalfc------------atpts---ssfrlpgppp
r-----------sdcvayn-pagimgscwaseevraplvywwlsetpkrqt-sslfyqf
>I3TC64_HHV1
-----------------maaat-addeg-s------------avtilkqaiagdrslvea
aeaisqqtllrlacevrqvgdrqprftatsiarvdvapgc--rlrfvldgspedayvtse
dyfkrccgqssyrgfavavltanedhvhslavpplvllhrfslfnprdlldfelacllmy
lencprshatpstfakvlawlgvagrrtspfervrclfirschwvlntlmfmvhvkpfdd
efvlphwymarylla---nnpppvlsalfc------------atpts---ssfrlpgppp
r-----------sdcvayn-pagimgscwaseevraplvywwlsetpkrqt-sslfyqf
>A0A2Z4HBW0_HHV1
-----------------maaat-addeg-s------------aatilkqaiagdrslvea
aeaisqqtllrlacevrqvgdrqprftatsiarvdvapgc--rlrfvldgspedayvtse
dyfkrccgqssyrgfavavltanedhvhslavpplvllhrfslfnprdlldfelacmlmy
lencprshatpstfakvlawlgvagrrtspfervrclflrschwvlntlmfmvhvkpfad
efvlphwymarylla---nnpppvlsalfc------------atpts---ssfrlpgppp
r-----------sdcvayn-pagimgscwaseevraplvywwlsetpkrqt-sslfyqf
>A0A2Z4HE49_HHV1
-----------------maaat-addeg-s------------aatilkqaiagdrslvea
aeaisqqtllrlacevrqvgdrqprftatsiarvdvapgc--rlrfvldgspedayvtse
dyfkrccgqssyrgfavavltanedhvhslavpplvllhrfslfnprdlldfelacmlmy
lencprshatpstfakvlawlgvagrrtspfervrclflrschwvlntlmfmvhvkpfdd
efvlphwymarylla---nnpppvlsalfc------------atpts---ssfrlpgppp
r-----------sdcvayn-pagimgscwaseevraplvywwlsetpkrqt-sslfyqf
>A0A2Z4H3E9_HHV1
-----------------maaat-addeg-s------------avtilkqaiagdrslvea
aeaisqqtllrlacevrqvgdrqprftatsiarvdvapgc--rlrfvldgspedayvtse
dyfkrccgqssyrgfavavltanedhvhslavpplvllhrfslfnprdlldfelacllmy
lencprshatpstfakvlawlgvagrrtspfervrclflrschwvlntlmfmvhvkpfdd
efvlphwymarylla---nnpppvlsalfc------------atpts---ssfrlpgppp
r-----------sdcvayn-pagimgscwaseevraplvywwlsetpkrqt-sslfyqf
>U5TLZ7_HHV1
-----------------maaat-addeg-s------------aatilkqaiagdrslvea
aeaisqqtllrlacevrqvgdrqprftatsiarvdvapgc--rlrfvldgspedayvtse
dyfkrccgqssyrgfavavltanedhvhslavpplvllhrfslfnprdlldfelacmlmy
lencprshatpstfakvlawlgvagrrtspfervrclflrschwvlntlmfmvhvkpfdd
efvlphwymarylla---nnpppvlsalfc------------atpts---ssfrlpgppp
r-----------sdcvayn-pagimgsgwaseevraplvywwlsetpkrqt-sslfyqf
>G8H8J8_HHV1
-----------------maaat-addeg-s------------aatilkqaiagdrslvea
aeaisqqtllrlacevrqvgdrqprftatsiarvdvapgc--rlrfvldgspedayvtse
dyfkrccgqssyrgfavavltanedhvhslavpplvllhrfslfnprdlldfelacllmy
lencprshatpstfakvlawlgvagrrtspfervrclflrschwvlntlmfmvhvkpfdd
efvlphwymarylla---nnpppvlsalfc------------atpts---ssfrlpgppp
r-----------sdcvayn-pagimgsgwaseevraplvywwlsetpkrqt-sslfyqf
>F8RFZ3_HHV1
-----------------maaat-addeg-s------------avtilkqaiagdrslvea
aeaisqqtllrlacevrqvgdrqprftatsitrvdvapgc--rlrfvldgspedayvtse
dyfkrccgqssyrgfavavltanedhvhslavpplvllhrfslfnprdlldfelacllmy
lencprshatpstfakvlawlgvagrrtspferirclflrschwvlntlmfmvhvkpfdd
efvlphwymarylla---nnpppvlsalfc------------atpts---ssfrlpgppp
r-----------sdcvayn-pagimgsgwaseevraplvywwlsetpkrqt-sslfyqf
>A0A2Z4H3K9_HHV1
-----------------maaat-addeg-s------------avtilkqaiagdrslvea
aeaisqqtllrlacevrqvgdrqprftatsiarvdvapgc--rlrfvldgspedayvtse
dyfkrccgqssyrgfavavltanedhvhslavpplvllhrfslfnprdlldfelacllmy
lencprshatpstfakvlawlgvagrrtsafervrclflrschwvlntlmfmvhvkpfdd
efvlphwymarylla---nnpppvlsalfc------------atpts---ssfrlpgppp
r-----------sdcvayn-pagimgsgwaseevraplvywwlsetpkrqt-sslfyqf
>A0A2Z4HB82_HHV1
-----------------maaat-addeg-s------------avtilkqaiagdrslvea
aeaisqqtllrlacevrqvgdrqprftatsiarvdvapgc--rlrfvldgspqdayvtse
dyfkrccgqssyrgfavavltanedhvhslavpplvllhrfslfnprdlldfelacllmy
lencprshatpstfakvlawlgvagrrtspfervrclflrschwvlntlmfmvhvkpfdd
efvlphwymarylla---nnpppvlsalfc------------atpts---ssfrlpgppp
r-----------sdcvayn-pagimgsgwaseevraplvywwlsetpkrqt-sslfyqf
>F8RGB2_HHV1
-----------------maaat-addeg-s------------avtilkqaiagdrslvea
aeaisqqtllrlacevrqvgdrqprftatsitrvdvapgc--rlrfvldgspedayvtse
dyfkrccgqssyrgfavavltanedhvhslavpplvllhrfslfnprdlldfelacllmy
lencprshatpstfakvlawlgvagrrtspfervrclflrschwvlntlmfmvhvkpfdd
efvlphwymarylla---nnpppvlsalfc------------atpts---ssfrlpgppp
r-----------sdcvayn-pagimgsgwaseevraplvywwlsetpkrqt-sslfyqf
>A0A2U9A6E5_HHV1
-----------------maaat-addeg-s------------avtilkqaiagdrslvea
aeaisqqtllrlacevrqvgdrqprftatsiarvdvapgc--rlrfvldgspedayvtse
dyfkrccgqssyrgfavavltanedhvhslavpplvllhrfslfnprdlldfelacllmy
lencprshatpstfakvlawlgvagrrtspfervrclflrschwvlntlmfmmhvkpfdd
efvlphwymarylla---nnpppvlsalfc------------atpts---ssfrlpgppp
r-----------sdcvayn-pagimgsgwaseevraplvywwlsetpkrqt-sslfyqf
>A0A2U9A7E6_HHV1
-----------------maaat-addeg-s------------avtilkqaiagdrslvea
aeaisqqtllrlacevrqvgdrqprftatsiarvdvapgc--rlrfvldgspedayvtse
dyfkrccgqssyrgfavavltanedhvhslavpplvllhrfslfnprdlldfelacllmy
lencprshatpstfakvlawlgvagrrtspfervrclflrschwvlntlmfmvhvkpfdd
efvlphwymarylla---nnpppvlsalfc------------atpts---ssfrlpgppp
r-----------sdcvayn-pagimgsgwaseevraplvywwlletpkrqt-sslfyqf
>F8RG36_HHV1
-----------------maaat-addeg-s------------avtilkqaiagdrslvea
aeaisqqtllrlacevrqvgdrqprftatsiarvdvapgc--rlrfvldgspedayvtse
dyfkrccgqssyrgfavavltanedhvhslavpplvllhrfslfnprdlldfelacllmy
lencprshatpstfakvlawlgvagrrtspfervrclflrschwvlntlmfmvhvkpfdd
efvlphwymarylla---nnpppvlsalfc------------atpts---ssfrlpgppp
r-----------sdcvayn-pagimgsgwaseevraplvywwlsetpkrqt-sslfyqf
>A0A2U9A547_HHV1
-----------------maaaa-addeg-s------------aatilkqaiagdrslvea
aeaisqqtllrlacevrqvgdrqprftatsiarvdvapgc--rlrfvldgspedayvtse
dyfkrccgqssyrgfavavltanedhvhslavpplvllhrfslfnprdlldfelacllmy
lencprshatpstfakvlawlgvagrrtspferirclflrschwvlntlmfmvhvkpfdd
efvlphwymarylla---nnpppvlsalfc------------atpts---ssfrlpgppp
r-----------sdcvayn-pagimgscwaseevraplvywwlsetpkrqt-sslfyqf
>A0A2U9ABA7_HHV1
-----------------maaaa-addeg-s------------aatilkqaiagdrslvea
aeaisqqtllrlacevrqvgdrqprftatsiarvdvapgc--rlrfvldgspedayvtse
dyfkrccgqssyrgfavavltanedhvhslavpplvllhrfslfnprdlldfelacllmy
lencprshatpstfakvlawlgaagrrtspfervrclflrschwvlntlmfmvhvkpfdd
efvlphwymarylla---nnpppvlsalfc------------atpts---ssfrlpgppp
r-----------sdcvayn-pagimgscwaseevraplvywwlsetpkrqt-sslfyqf
>A0A2Z4HCM4_HHV1
-----------------maaaa-addeg-s------------aatilkqaiagdrslvea
aeaisqqtllrlacevrqvgdrqprftatsiarvdvapgc--rlrfvldgspedayvtse
dyfkrccgqssyrgfavavltanedhvhslavpplvllhrfslfnprdlldfelacllmy
lencprshatpstfakvlawlgvagrrtspfervrclflrschwvlntlmfmvhvkpfdd
efvlphwymarylla---nnpppvlsalfc------------atpts---ssfrlpgppp
r-----------sdcvayn-pagimgscwaseevraplvywwlsetpkrqt-sslfyqf
>F8RED6_HHV1
-----------------maaat-addeg-s------------aatilkqaiagdrslvea
aeaisqqtllrlacevrqvgdrqprftatsiarvdvapgc--rlrfvldgspedayvtse
dyfkrccgqssyrgfalavltanedhvhslavpplvllhrfslfnpgdlldfelacllmy
lencprshatpstfakvlawlgvagrrtspfervrclflrschwvlntlmfmvhvkpfdd
efvlphwymarylla---nnpppvlsalfc------------atpts---ssfrlpgppp
r-----------sdcvayn-pagimgscwaseevraplvywwlsetpkrqt-sslfyef
>F8RC70_HHV1
-----------------maaat-addeg-s------------aatilkqaiagdrslvea
aeaisqqtllrlacevrqvgdrqprftatsiarvdvapgc--rlrfvldgspedayvtse
dyfkrccgqssyrgfalavltanedhvhslavpplvllhrfslfnprdlldfelacllmy
lencprshatpstfakvlawlgvagrrtspfervrclflrschwvlntlmfmvhvkpfdd
efvlphwymarylla---nnpppvlsalfc------------atpts---ssfrlpgppp
r-----------sdcvayn-pagimgscwaseevraplvywwlsetpkrqt-sslfyef
>F8RDY4_HHV1
-----------------maaat-addeg-s------------aatilkqaiagdrslvea
aeaisqqtllrlacevrqvgdrqprftatsiarvdvapgc--rlrfvldgspedayvtse
dyfkrccgqssyrgfavavltanedhvhslavpplvllhrfslfnprdlldfelacllmy
lencprshatpstfakvlawlgvagrrtspfervrclllrschwvlntlmfmvhvkpfdd
efvlphwymarylla---nnpppvlsalfc------------atpts---ssfrlpgppp
r-----------sdcvayn-pagimgscwaseevraplvywwlsetpkrqt-sslfyqf
>G8H8C9_HHV1
-----------------maaat-addeg-s------------aatilkqaiagdrslvea
aeaisqqtllrlacevrqvgdrqprftatsiarvdvapgc--rlrfvldgspedayvtse
dyfkrccgqasyrgfavavltanedhvhslavpplvllhrfslfnprdlldfelacllmy
lencprshatpstfakvlawlgvagrrtspfervrclflrschwvlntlmfmvhvkpfdd
efvlphwymarylla---nnpppvlsalfc------------atpts---ssfrlpgppp
r-----------sdcvayn-pagimgscwaseevraplvywwlsetpkrqt-sslfyqf
>A0A0B5E4M1_HHV1
-----------------maaat-addeg-s------------aatilkqaiagdrslvea
aeaisqqtllrlacevrqvgdrqprftatsiarvdvapgc--rlrfvldgspedayvtse
dyfkrccgqssyrgfavavltanedhvhslavpplvllhrfslfnprdlldfelacllmy
lencprshatpstfakvlawlgvagrrtspfervrclflrschwvlntlmfmvhikpfdd
efvlphwymarylla---nnpppvlsalfc------------atpts---ssfrlpgppp
r-----------sdcvayn-pagimgscwaseevraplvywwlsetpkrqt-sslfyqf
>F8REU0_HHV1
-----------------maaat-addeg-s------------aatilkqaiagdrslvea
aeaisqqtllrlacevrqvgdrqprftatsiarvdvapgc--rlrfvldgspedayvtse
dyfkrccgqssyrgfavavltanedhvhslavpplvllhrfslfnprdlldfelacllmy
lencprshatpstfakvlawlgvagrrtspfervrclflrschwvlntlmfmvhvkpfdd
efvlphwymarylla---nnpppvlaalfc------------atpts---ssfrlpgppp
r-----------sdcvayn-pagimgscwaseevraplvywwlsetpkrqt-sslfyqf
>F8RDA4_HHV1
-----------------maaat-addeg-s------------aatilkqaiagdrslvea
aeaisqqtllrlacevrqvgdrqprftatsiarvdvapgc--rlrfvldgspedayvtse
dyfkrccgqssyrgfalavltanedhvhslavpplvllhrfslfnprdlldfelacllmy
lencprshatpstfakvlawlgvagrrtspfervrclflrschwvlntlmfmvhvkpfdd
efvlphwymarylla---nnpppvlsalfc------------atpts---ssfrlpgppp
r-----------sdcvayn-pagimgscwaseevraplvywwlsetpkrqt-sslfyqf
>A0A2Z4HA58_HHV1
-----------------maaat-addeg-s------------aatilkqaiagdrslvea
aeaisqqtllrlacevrqvgdrqprftatsiarvdvapgc--rlrfvldgspedayvtse
dyfkrccgqssyrgfavavltanedhvhslavsplvllhrfslfnprdlldfelacllmy
lencprshatpstfakvlawlgvagrrtspfervrclflrschwvlntlmfmvhvkpfdd
efvlphwymarylla---nnpppvlsalfc------------atpts---ssfrlpgppp
r-----------sdcvayn-pagimgscwaseevraplvywwlsetpkrqt-sslfyqf
>G8H860_HHV1
-----------------maaat-addeg-s------------aatilkqaiagdrslvea
aeaisqqtllrlacevrqvgdrqprftatsiarvdvapgc--rlrfvldgspedayvtse
dyfkrccgqssyrgfavavltanedhvhslavpplvllhrfslfnprdlldfelacllmy
lencprshatpstfakvlawlgvagrrtspfervrclflrschwvlntlmfmvhvkpfdd
efvlphwymarylla---nnpppvlsalfc------------atpts---ssfrlpgppp
r-----------sdcmayn-pagimgscwaseevraplvywwlsetpkrqt-sslfyqf
>A0A0F6R9T2_HHV1
-----------------maaat-addeg-s------------aatilkqaiagdrslvea
aeaisqqtllrlacevrqvgdrqprftatsiarvdvapgc--rlrfvldgspedayvtse
dyfkrccgqssyrgfavavltanedhvhslavpplvllhrfslfnprdlldfelacllmy
lencprshatpstfakvlawlgvagrrtspfervrclflrschwvlntlmfmvhvnpfdd
efvlphwymarylla---nnpppvlsalfc------------atpts---ssfrlpgppp
r-----------sdcvayn-pagimgscwaseevraplvywwlsetpkrqt-sslfyqf
>Q09IC6_HHV1
-----------------maaat-addeg-s------------aatilkqaiagdrslvea
aeaisqqtllrlacevrqvgdrqprftatsiarvdvapgc--rlrfvldgspedayvtse
dyfkrccgqssyrgfavavltanedhvhslavpplvllhrfslfnprdlldfefacllmy
lencprshatpstfakvlawlgvagrrtspfervrclflrschwvlntlmfmvhvkpfdd
efvlphwymarylla---nnpppvlsalfc------------atpts---ssfrlpgppp
r-----------sdcvayn-pagimgscwaseevraplvywwlsetpkrqt-sslfyqf
>A0A089YQK7_HHV1
-----------------maaat-addeg-s------------aatilkqaiagdrslvea
aeaisqqtllrlacevrqvgdrqprftatsiarvdvapgc--rlrfvldgspedayvtse
dyfkrccgqssyrgfavavltanedhvhslavpplvllhrfslfnprdlldfelacllmy
lencprshatpstfakvlawlgvagrrtspfervrclflrschwvlntlmfmvhvkpfdd
efvlphwymarylla---nnpppvlsalfy------------atpts---ssfrlpgppp
r-----------sdcvayn-pagimgscwaseevraplvywwlsetpkrqt-sslfyqf
>A0A110B4Q7_HHV1
-----------------maaat-addeg-s------------aatilkqaiagdrslvea
aeaisqqtllrlacevrqvgdrqprftatsiarvdvapgc--rlrfvldgspedayvtse
dyfkrccgqssyrgfavavltanedhvhslavpplvllhrfslfnprdlldfelacllmy
lencprshatpstfakvlawlgvagrrtspfervrclflrschwvlntlmfmvhvkpfdd
efvlphwymarylla---nnpppvlsalfc------------atpts---ssfrlpgppp
r-----------sdcvayn-pagimgscwaseevraplvywwlsetpkrqt-sslfyqf
>L0N670_HHV1
-----------------maaat-addeg-s------------aatilkqaiagdrslvea
aeaisqqtllrlacevrqvgdrqprftatsiarvdvapgc--rlrfvldgspedayvtse
dyfkrccgqssyrgfavavltanedhvhslavpplvllhrfslfnprdlldfelacllmy
lencprshatpstfakvlawlgvagrrtspfervrclflrschwvlntlmfmvhvkpfdd
efvlphwymarylla---nnpppvlsalfc------------atpts---ssfrlpgppp
r-----------sdcvayn-pagimgscwaseevraplvywwlsetpkrqt-sslfyqf
>B9VQD4_HHV11
-----------------maaat-addeg-s------------aatilkqaiagdrslvea
aeaisqqtllrlacevrqvgdrqprftatsiarvdvapgc--rlrfvldgspedayvtse
dyfkrccgqssyrgfavavltanedhvhslavpplvllhrfslfnprdlldfelacllmy
lencprshatpstfakvlawlgvagrrtspfervrclflrschwvlntlmfmvhvkpfdd
efvlphwymarylla---nnpppvlsalfc------------atpts---ssfrlpgppp
r-----------sdcvayn-pagimgscwaseevraplvywwlsetpkrqt-sslfyqf
>CEP1_HHV11
-----------------maaat-addeg-s------------aatilkqaiagdrslvea
aeaisqqtllrlacevrqvgdrqprftatsiarvdvapgc--rlrfvldgspedayvtse
dyfkrccgqssyrgfavavltanedhvhslavpplvllhrfslfnprdlldfelacllmy
lencprshatpstfakvlawlgvagrrtspfervrclflrschwvlntlmfmvyvkpfdd
efvlphwymarylla---nnpppvlsalfc------------atpts---ssfrlpgppp
r-----------sdcvayn-pagimgscwaseevraplvywwlsetpkrqt-sslfyqf
>Q9E1W7_CHV9D
-----------------mvims-dvqip-s-----vlgcsetiddllvraernln-lndt
ieelqmhamprfvcevreiagfkplfsatsvtslrvdlik-rnsvlvkldg-nnselsce
ayykqcqqqpafkgfvftiitavedivhsvtiapcvlpyrmtmyypdnvldftlciiimy
lescg-tetspslfvqlsvflrliensigpldkmrkflyigvtwllntlmrlvdnspfvp
nrvlphyalvkilhpftnkssppvlqaiyt------------cgv-g---dkfklpenav
k----------cpdgivka-rngllnaplrsvdyqnvlyfwwstrlkmnicdgklfevy
>G9IXY1_HHV3
---mqrirpywikfeqtggagm-adgms-ginipsilgcsvtidnlltraeegld-vsdv
iedlriqalprfvcearevtglkprflansvvslrvkpeh-qetvlvvlng-dssevscd
ryymecvtqpafrgfifsvltavedrvytvgvpprlliyrmtlfrpdnvldftlcvilmy
legigssgaspslfvqlsvylrrvecqigplekmrrflyegvlwllntlmyvvdnnpftk
trvlphymfvkllnp-qpgtapniikaiys------------cgvgq----rfdlphgtp
p----------cpdgvvqv-ppgllngplrdseyqksvyfwwlnrtmvtpknvqlfety
>A0A0F7GNP8_HHV3
---mqrirpywikleqtggagm-adgms-ginipsilgcsvtidnlltraeegld-vsdv
iedlriqaiprfvcearevtglkprflansvvslrvkpeh-qetvlvvlng-dssevscd
ryymecvtqpafrgfifsvltavedrvytvgvpprlliyrmtlfrpdnvldftlcvilmy
legigpsgaspslfvqlsvylrrvecqigplekmrrflyegvlwllntlmyvvdnnpftk
trvlphymfvkllnp-qpgtapniikaiys------------cgvgq----rfdlphgtp
p----------cpdgvvqv-ppgllngplrdseyqksvyfwwlnrtmvtpknvqlfety
>Q77NP1_VZVO
---mqrirpywikfeqtggagm-adgms-ginipsilgcsvtidnlltraeegld-vsdv
iedlriqaiprfvcearevtglkprflansvvslrvkpeh-qetvlvvlng-dssevscd
ryymecvtqpafrgfifsvltavedrvytvgvpprlliyrmtlfrpdnvldftlcvilmy
legigpsgaspslfvqlsvylrrvecqigplekmrrflyegvlwllntlmyvvdnnpftk
trvlphymfvkllnp-qpgtapniikaiys------------cgvgq----rfdlphgtp
p----------cpdgvvqv-ppgllngplrdseyqksvyfwwlnrtmvtpknvqlfety
>CEP1_VZVD
---mqrirpywikfeqtggagm-adgms-ginipsilgcsvtidnlltraeegld-vsdv
iedlriqaiprfvcearevtglkprflansvvslrvkpeh-qetvlvvlng-dssevscd
ryymecvtqpafrgfifsvltavedrvytvgvpprlliyrmtlfrpdnvldftlcvilmy
legigpsgaspslfvqlsvylrrvecqigplekmrrflyegvlwllntlmyvvdnnpftk
trvlphymfvkllnp-qpgtapniikaiys------------cgvgq----rfdlphgtp
p----------cpdgvvqv-ppgllngplrdseyqksvyfwwlnrtmvtpknvqlfety
>Q0Q9Y4_HHV3
---mqrirpywikfeqtggagm-adgms-ginipsilgcsvtidnlltraeegld-vsdv
iedlriqaiprfvcearevtglkprflansvvslrvkpeh-qetvlvvlng-dssevscd
ryymecvtqpafrgfifsvltavedrvytvgvpprlliyrmtlfrpdnvldftlcvilmy
legigpsgaspslfvqlsvylrrvecqigplekmrrflyegvlwllntlmyvvdnnpftk
trvlphymfvkllnp-qpgtapniikaiys------------cgvgq----rfdlphgtp
p----------cpdgvvqv-ppgllngplrdseyqksvyfwwlnrtmvtpknvqlfety
>Q6QCK3_HHV3
---mqrirpywikfeqtggagm-adgms-ginipsilgcsvtidnlltraeegld-vsdv
iedlriqaiprfvcearevtglkprflansvvslrvkpeh-qetvlvvlng-dssevscd
ryymecvtqpafrgfifsvltavedrvytvgvpprlliyrmtlfrpdnvldftlcvilmy
legigpsgaspslfvqlsvylrrvecqigplekmrrflyegvlwllntlmyvvdnnpftk
trvlphymfvkllnp-qpgtapniikaiys------------cgvgq----rfdlphgtp
p----------cpdgvvqv-ppgllngplrdseyqksvyfwwlnrtmvtpknvqlfety
>A0A075X0T7_HHV3
---mqrirpywikfeqtggagm-adgms-ginipsilgcsvtidnlltraeegld-vsdv
iedlriqaiprfvcearevtglkprflansvvslrvkpeh-qetvlvvlng-dssevscd
ryymecvtqpafrgfifsvltavedrvytvgvpprlliyrmtlfrpdnvldftlcvilmy
legigpsgaspslfvqlsvylrrvecqigplekmrrflyegvlwllntlmyvvdnnpftk
trvlphymfvkllnp-qpgtapniikaiys------------cgvgq----rfdlphgtp
p----------cpdgvvqv-ppgllngplrdseyqksvyfwwlnrtmvtpknvqlfety
>A0A1B1JG02_HHV3
---mqrirpywikfeqtggagm-adgms-ginipsilgcsvtidnlltraeegld-vsdv
iedlriqaiprfvcearevtglkprflansvvslrvkpeh-qetvlvvlng-dssevscd
ryymecvtqpafrgfifsvltavedrvytvgvpprlliyrmtlfrpdnvldftlcvilmy
legigpsgaspslfvqlsvylrrvecqigplektrrflyegvlwllntlmyvvdnnpftk
trvlphymfvkllnp-qpgtapniikaiys------------cgvgq----rfdlphgtp
p----------cpdgvvqv-ppgllngplrdseyqksvyfwwlnrtmvtpknvqlfety
>A0A097HXP5_HHV3
---mqrirpywikfeqtggagm-adgms-ginipsilgcsvtidnlltraeegld-vsdv
iedlriqaiprfvcearevtglkprflansvvslrvkpeh-qetvlvvlng-dssevscd
ryymecvtqpafrgfifsvltavedrvytvgvpprlliyrmtlfrpdnv-----------
------------------------------------------------------------
------------------------------------------------------------
-----------------------------------------------------------
>A0A077B9E4_9ALPH
----------mdpaargsstam-pegld-p------lansatveelieatasndeavaal
veslvwhatprfvcevrevdglppsftttsvsnmrvdgat-grlmltlngc--daeiace
eymrecldlpafrgfsffvvtpledrvntlgvapillrhrmvlfrptnltdftlcivqmy
lenccreratsslfvqvevflrrlartitpvskmrklmyvgvswvfntlmsvtshspfdq
srvlpnymiakmllg-gaenppaileaiyn------------agygs-----kltpkslk
r----------cpagvmrc-qkallnaplftqvvadtlyswwvasseklgp-sslyvly
>A0A0Y0A1U3_9ALPH
-----------------msaim-rdeid-p------lahsatvdemveaitngddlatai
vddlvwhatprfvtevrevpglppsftttsitnirvdps--gklmltldgq-edaevsce
tymnsclnlsafkgfslfivtpledrvnvlgvapvilshrlvlylptnlidfticiiqmy
lencspkratsslfvqvegilrnisktitpllkmrrlmyigatwvlntlmsatnhnpfdq
trvlpnymmakmllg-hksntpavldaiys------------agyra---afvnqpdkp-
-----------cplgvmrc-kkailnsplctktiadtiyswwtstnekpvp-esiyvly
>A0A0X9ZD40_9ALPH
-----------------msaim-rdeid-p------lahsatvdemveaitngddlatai
vddlvwhatprfvtevrevpglppsftttsitnirvdps--gklmltldgq-edaevsce
tymnsclnlsafkgfslfivtpledrvnvlgvapvilshrlvlylptnlidftlciiqmy
lencspkratsslfvqvegilrnisktitpllkmrrlmyigatwvlntlmsatnhnpfdq
trvlpnymmakmllg-hksntpavldaiys------------agyra---afvnqpdkp-
-----------cplgvmrc-kkailnsplctktiadtiyswwtstnekpvp-esiyvly
>A0A288CG27_EHV4
-----------------msaim-rdeid-p------lahsatvdemveaitngddlatai
vddlvwhatprfvtevrevpglppsftttsitnirvdps--gklmltldgq-edaevsce
tymnsclnlsafkgfslfivtpledrvnvlgvapvilshrlvlylptnlidftlciiqmy
lencspkratsslfvqvegilrnisktitpllkmrrlmyigatwvlntlmsatnhnpfdq
trvlpnymmakmllg-hksntpavldaiys------------agyra---afvnqpdkp-
-----------cplgvmrc-kkailnsplctktiadtiyswwtstnekpvp-esiyvly
>A0A0X9ZGX8_9ALPH
-----------------msaim-rdeid-p------lahsatvdemveaitngddlatai
vddlvwhatprfvtevrevpglppsftttsitnirvdps--gklmltldgq-edaevsce
tymnsclnlsafkgfslfivtpledrvnvlgvapvilshrlvlylptniidftlciiqmy
lencspkratsslfvqvegilrnisktitpllkmrrlmyigatwvlntlmsatnhnpfdq
trvlpnymmakmllg-hksntpavldaiys------------agyra---afvnqpdkp-
-----------cplgvmrc-kkailnsplctktiadtiyswwtstnekpvp-esiyvly
>L8B247_9ALPH
-----------------msatm-raeid-p------lahsatvnemveaitkgddsvtti
vddlvwhatprfvtevrevpglppsftttsvtdmrvdass-eklmltldgq-egseisce
tymrscldlpafkgfslfvvtpledrvnvlgvapvilshrlvlyrpdsfidftlciiqmy
lencstkratsslfvqiecilrnisktitpllkmrrlmyigatwtlntlmcvtnhnpfdq
arvlpnymmakmllg-qksntpaildaiys------------agyrq---tlskrpitp-
-----------cpsgvlrc-nkahlnaplctkvvadtlyswwtatdekpvp-esiyvly
>A0A076JSL8_9ALPH
-----------------msatm-rneid-p------lahsatvdemveaitkgddsvtti
vddlvwhatprfvtevrevpglppsftttsvtdmrvdass-eklmltldgq-egseisce
tymrscldlpafkgfslfvvtpledrvnvlgvapvilshrlvlyrptdlidftlciiqmy
lencstkratsslfvqiecilrnisktitpllkmrrlmyigatwtlntlmcvtnhnpfdq
arvlpnymmakmllg-qksntpaildaiys------------agyrs---tlskrpitp-
-----------cpsgvlrc-nkahlnaplctkvvadtlyswwtstdekpvp-esiyvly
>A0A0A7D9X2_9ALPH
-----------------msatm-raeid-p------lahsatvdemveaitkgddsvtti
vddlvwhatprfvtevrevpglppsftttsvtdmrvdass-eklmltldgq-egseisce
tymrscldlpafkgfslfvvtpledrvnvlgvapvilshrlvlyrptdlidftlciiqmy
lencstkratsslfvqiecilrnisktitpllkmrrlmyigatwtlntlmcvtnhnpfdq
arvlpnymmakmllg-qksntpairdaiys------------agyrq---tlskrpitp-
-----------cpsgvlrc-niahlnaplctkvvadtlyswwtatdekpvp-esiyvly
>A0A2P0XM54_9ALPH
-----------------msatm-raeid-p------lahsatvdemveaitkgddsvtti
vddlvwhatprfvtevrevpglppsftttsvtdmrvdass-eklmltldgq-egseisce
tymrscldlpafkgfslfvvtpledrvnvlgvapvilshrlvlyrptdlidftlciiqmy
lencstkratsslfvqiecilrnisktitpllkmrrlmyigatwtlntlmcvtnhnpfdq
arvlpnfmmakmllg-qksntpaildaiys------------agyrq---tlskrpitp-
-----------cpsgvlrc-nkahlnaplctkvvadtlyswwtatdekpvp-esiyvly
>A0A0A7D8V7_9ALPH
-----------------msatm-raeid-p------lahsatvnemveaitkgddsvtti
vddlvwhatprfvtevrevpglppsftttsvtdmrvdass-eklmltldgq-egseisce
tymrscldlpafkgfslfvvtpledrvnvlgvapvilshrlvlyrptdlidftlciiqmy
lencstkratsslfvqiecilrnisktitpllkmrrlmyigatwtlntlmcvtnhnpfdq
arvlpnymmakmllg-qksntpaildaiys------------agyrq---tlskrpitp-
-----------cpsgvlrc-nkahlnaplctkvvadtlyswwtatdekpvp-esiyvly
>A0A2P0N547_9ALPH
-----------------msatm-rseid-p------lahsatvdemveaitkgddsvtti
vddlvwhatprfvtevrevpglppsftttsvtdmrvdass-eklmltldgq-egseisce
tymrscldlpafkgfslfvvtpledrvnvlgvapvilshrlvlyrptdlidftlciiqmy
lencstkratsslfvqiecilrnisktitpllkmrrlmyigatwtlntlmcvtnhnpfdq
arvlpnymmakmllg-qksntpaildaiys------------agyrq---tlskrpitp-
-----------cpsgvlrc-nkahlnaplctkvvadtlyswwtatdekpvp-esiyvly
>A0A0A7D8Q3_9ALPH
-----------------msatm-raeid-p------lahsatvdemveaitkgddsvtti
vddlvwhatprfvtevrevpglppsftttsvtdmrvdass-eklmltldgq-egseisce
tymrscldlpafkgfslfvvtpledrvnvlgvapvilshrlvlyrptdlidftlciiqmy
lencstkratsslfvqiecilrnisktitpllkmrrlmyigatwtlntlmcvtnhnpfdq
arvlpnymmakmllg-qksntpaildaiys------------agyrq---tlskrpitp-
-----------cpsgvlrc-nkahlnaplctkvvadtlyswwtatdekpvp-esiyvly
>CEP1_EHV1B
-----------------msatm-raeid-p------lahsatvdemveaitkgddsvtti
vddlvwhatprfvtevrevpglppsftttsvtdmrvdass-eklmltldgq-egseisce
tymrscldlpafkgfslfvvtpledrvnvlgvapvilshrlvlyrptdlidftlciiqmy
lencstkratsslfvqiecilrnisktitpllkmrrlmyigatwtlntlmcvtnhnpfdq
arvlpnymmakmllg-qksntpaildaiys------------agyrq---tlskrpitp-
-----------cpsgvlrc-nkahlnaplctkvvadtlyswwtatdekpvp-esiyvly
>CEP1_EHV1V
-----------------msatm-raeid-p------lahsatvdemveaitkgddsvtti
vddlvwhatprfvtevrevpglppsftttsvtdmrvdass-eklmltldgq-egseisce
tymrscldlpafkgfslfvvtpledrvnvlgvapvilshrlvlyrptdlidftlciiqmy
lencstkratsslfvqiecilrnisktitpllkmrrlmyigatwtlntlmcvtnhnpfdq
arvlpnymmakmllg-qksntpaildaiys------------agyrq---tlskrpitp-
-----------cpsgvlrc-nkahlnaplctkvvadtlyswwtatdekpvp-esiyvly
>A0A2P0MSU7_9ALPH
-----------------msatm-raeid-p------lahsatvdemveaitkgdnsvtti
vddlvwhatprfvtevrevpglppsftttsvtdmrvdass-eklmltldgq-egseisce
tymrscldlpafkgfslfvvtpledrvnvlgvapvilshrlvlyrptdlidftlciiqmy
lencstkratsslfvqiecilrnisktitpllkmrrlmyigatwtlntlmcvtnhnpfdq
arvlpnymmakmllg-qksntpaildaiys------------agyrq---tlskrpipp-
-----------cpsgvlrc-nkahlnaplctkvvadtlyswwtatdekpvp-esiyvly
>A0A0A7D8K1_9ALPH
-----------------msatm-raeid-p------lahsatvdemveaitkgdnsvtti
vddlvwhatprfvtevrevpglppsftttsvtdmrvdass-eklmltldgq-egseisce
tymrscldlpafkgfslfvvtpledrvnvlgvapvilshrlvlyrptdlidftlciiqmy
lencstkratsslfvqiecilrnisktitpllkmrrlmyigatwtlntlmcvtnhnpfdq
arvlpnymmakmllg-qksntpaildaiys------------agyrq---tlskrpitp-
-----------cpsgvlrc-nkahlnaplctkvvadtlyswwtatdekpvp-esiyvly
>A0A2K9QQ27_9ALPH
---------mnsetnrvmsatl-rdeid-p------lahsatvdelvgaitkgndsvtti
vdglvwhatprfvtevrevpglppsftttsvtdmrvdvss-ekllltldgq-edseisce
tymrscldlpafkgfslfvvtpledrvnvlgvapvilshrlvlyrptdlidftlciiqmy
lencstkratsslfvqiegilrnisktitpllkmrrllyigatwtlntlmcvtnhnpfdq
arvlpnymmakmllg-qksntpaildaiys------------agyrs---tlskrpttp-
-----------cpsgvlrc-nkaplnaplctkivadtlyswwnstdekpvp-esiyvly
>A0A2K9QQ48_9ALPH
---------mnsetnrvmsatm-rdeid-p------lahsatvdelvgaitkgndsvtti
vddlvwhatprfvtevrevpglppsftttsvtdmrvdvss-ekllltldgq-edseisce
tymrscldlpafkgfslfvvtpledrvnvlgvapvilshrlvlyrptdlidftlciiqmy
lencstkratsslfvqiegilrnisktitpllkmrrllyigatwtlntlmcvtnhnpfdq
arvlpnymmakmllg-qksntpaildaiys------------agyrs---tlskrpttp-
-----------cpsgvlrc-nkaplnaplctkivadtlyswwnstdekpvp-esiyvly
>I1V8G9_9ALPH
-----------------msatl-rdeid-p------lahsatvdelvgaitkgndsvtti
vddlvwhatprfvtevrevpglppsftttsvtdmrvdvss-ekllltldgq-edseisce
tymrscldlpafkgfslfvvtpledrvnvlgvapvilshrlvlyrptdlidftlciiqmy
lencstkratsslfvqiegilrnisktitpllkmrrllyigatwtlntlmcvtnhnpfdq
arvlpnymmakmllg-qksntpaildaiys------------agyrs---tlskrpttp-
-----------cpsgvlrc-nkaplnaplctkivadtlyswwnstdekpvp-esiyvly
>B7FEJ7_9ALPH
------------------------------------------------------------
---------------------------------mrvdass-eklmltldgq-egsevsce
tymrscldlpafkgfslfvvtpledrvnvlgvapvilshrlvlyrptdlidftlciiqmy
lencstkratsslfvqievilrnisktitpllkmrrllyigatwtlntlmcvtnhnpfdq
arvlpnymmakmllg-qksntpaildaiys------------agyrs---tlskkpttp-
-----------cpsgvlrc-nkaplnaplctkivadtlyswwtstdekpvp-esiyvly
>D1FXX5_FHV1
-----------------matda-ynela--------------vdavyetclinptyipdt
vhdltwhalprlicevrevsgrpplfsttsverirvvngt-yelmltlegr--sqeisct
tymeecknqpefkgfslfvitpiedrvkslavgemilehrtvllhpdatsdftlcilqmf
lenctaqeatssmfvqvhtllqrlektlsplsrlrnllftgvtwtlntlmytmdhnpfdn
nrilphhifaklllg-ggkqppsiltaift------------vgsss----gskiigser
r----------cpsglvrt-rpallnvalqryeiqaalykwwlnpeknigp-asmfimy
>A0A172DSN1_9ALPH
-----------------menyq-ntive-d---------------lleaslttnseiqsi
tqklvhhtlprlicevrevkgldpvisttsisglrvesgt-ykliltlegr--heeisce
eyffeclnqdeykgfifflitpsedkvyslsigevilknrivlfkpddfitfqfcilhmf
lenctiktatssifvqiytlmkrlhkkispcmrfenllfnglnwilntlmysidhnpfdi
nfvlphhilakllln---nnppsilnaifm------------igsne----kykipqnvi
k----------cpngvikt-spailnkqiqlqiiknvlynwwykskekltp-sslfimy
>A0A1S7BHS1_9ALPH
-----------------menyq-ntive-d---------------lleaslttnseiqsi
tqklvhhtlprlicevrevkgldpvisttsisglrvesgt-ykliltlegr--heeisce
eyfleclnqdeykgfifflitpsedkvyslsigevilknrivlfkpddfitfqfcilhmf
lenctiktatssifvqiytlmkrlhkkispcmrfenllfnglnwilntlmysidhnpfdi
nfvlphhilakllln---nnppsilnaifm------------igsse----kykipqnvi
k----------cpngvikt-spailnkqiqlqiiknvlynwwykskekltp-sslfimy
>A0A172DSK5_9ALPH
-----------------menyq-ntive-d---------------lleaslttnseiqsi
tqklvhhtlprlicevrevkgldpvisttsisglrvesgt-ykliltlegr--heeisce
eyffeclnqdeykgfifflitpsedkvyslsigevilknrivlfkpddfitfqfcilhmf
lenctiktatssifvqiytlmkrlhkkispcmrfenllfnglnwilntlmysidhnpfdi
nfvlphhilakllln---nnppsilnaifm------------igsse----kykipqnvi
k----------cpngvikt-spailnkqiqlqiiknvlynwwykskekltp-sslfimy
>A3RMB2_9ALPH
mdmnqsacimdggtqavrkimn-ygtnh-p------ledsatlnelvklaasgneklgtl
vddiswqaiprlmcevrevpgiptrftgasvmslrvnsnnlqqlylqltgssnsievpsn
vyhtqclaqtafrgfafavittaedrvqtlavppiilkhrmtifkpsehldfalclvimf
lencprericsslfvqlhtfirkawstvtvmtkmrrllcigatwllntlmllsgrepfdp
khvlpnhaiirqlsi--ldeppavlaalyt------------akggk----kfdlpsdvq
k----------cpsdaivi-adgvlnealkcewirdaiydwwisqkkkltg-eqlyyty
>A0A0U1YYW8_9ALPH
mdmnqsacimdggtqavrkimn-ygtnh-p------ledsatlnelvklaasgneklgtl
vddiswqaiprlmcevrevpgiptrftgasvmslrvnsnnlqqlylqltgssnsievpsn
vyhtqclaqtafrgfafavittaedrvqtlavppiilkhrmtifkpsehldfalclvimf
lencprericsslfvqlhtfirkawstvtvmtkmrrllcigatwllntlmllsgrepfdp
khvlpnhaiirqlsi--ldeppavlaalyt------------arggk----kfdlpsdvq
k----------cpsdaivi-adgvlnealkcewirdaiydwwisqkkkltg-eqlyyty
>A0A1R3T477_9ALPH
metthvlgmesgkrngliaqam-mnqnd-p--lcshlnesatldelveraaagdgsvsai
veelswqavprimcevrevqgrqprfvtgsvrgmrlsddg-rtlvlnldgsndvcetace
eymkqcldqeafrgfafavltafedrvntlavspiilkhrivlfrpedpvdfalcvlimf
lenchknqanpslfvqisvfmryawkkvtpttktrrllcvgvtwllntlmfmtgfspfad
khvlpnhrimkhlla--ikqppsvlmavyn------------agvgp----kfdlpkdav
e----------cprgafqp-rdgvlnsafkqqwlanvlyywwtteleklhg-enlyygy
>A0A1R3TEA5_9ALPH
metthvmgmesgkrngliaqam-mnqnd-p--lcshlnesatldelveraavgdgsvsai
veelswqavprimcevrevqgrqprfvtgsvrgmrsnddg-rtlvlnldgsndvcettce
eymkqcldqeafrgfafavltafedrvntlavspiilkhrivlfrpedpvdfalcvlimf
lenchknqaspslfvqisvfmryawkkvtpttktrrllcvgvtwllntlmfmtgflpfad
khvlpnhrivkhlld--ikqppsvlmavyn------------agvgp----kfdlpkdav
e----------cprgafqp-rdgvlnsafkqqwlanvlyywwtteleklhg-enlyygy
>A0A1V0M8D9_9ALPH
-----------------meatd-etteh-l--lphpldasatldalvisasseeastdki
vedlswqtivrmmceirevpglpsrftgasvvnlrvdknc-rrllltlagsd-gseiesd
nyhaqcicnsafkgfsflvltviedrvgavdihhsllkyrlvhyrpaehvdfalclliaf
lencprelakltlfvqvktflqtmgtritplgklrrllyvtatwllntlmdaagtspfds
srilphyyihrylsa--skstpavltslyedqwgrveseypassprrrrakrfgvrgggd
dddyeegdrderpmgttilsktgllnqafrgtwisdqlyawwksrepklsg-dglfyry
>A0A068ER09_9ALPH
-----------------meatd-etteh-l--lphpldasatldalvisasseeastdki
vedlswqtivrmmceirevpglpsrftgasvvnlrvdknc-rrllltlagsd-gseiesd
nyhaqcicnsafkgfsflvltviedrvgavdihhsllkyrlvhyrpaehvdfalclliaf
lencprelakltlfvqvktflqtmgtritplgklrrllyvtatwllntlmdaagtspfds
srilphyyihrylsa--skstpavltslyedqwgrveseypassprrrrakrfgvrgggd
dddyeegdrderpmgttilsktgllnqafrgtwisdqlyawwksrepklsg-dglfyry
>Q9DPS7_MEHV1
-----------------medet-nivph-p------ldssctldaliidalregegqeai
ieelirqpmarmmmeireirgvstrftgisvnklrvdqgs-krlcltlagadagseidsh
vyyqqcmtntafkgfvfivltaaedivksigvppsllkfrlalfrprdhldfalcllvaf
lenrvgdasdvslyvqiqsflkyawtrvtsinkmrrflcvtitwllntsmelgsicpfdr
gyvlphysiykhlng-twsmcanviraiyl------------qdvps---tmsqaqsalr
g-----------rdsivlk-negllngafqkdwigdviydwwkcdgdklwgeeglfgty
>Q9E1I3_MEHV1
-----------------meddt-nivph-p------ldssctldaliidalregegqeai
ieelirqpmarmmmeireirgvstrftgisvnklrvdqgs-krlcltlagadagseidsh
vyyqqcmtntafkgfvfivltaaedivksigvppsllkfrlalfrprdhldfalcllvaf
lenrvgdasdvslyvqiqsflkyawtrvtsinkmrrflcvtitwllntsmelgsicpfdr
gyvlphysiykhlng-twsmcanviraiyl------------qdvps---tmsqaqsalr
g-----------rdsivlk-negllngafqkdwigdviydwwkcdgdklwgeeglfgty
>A0A1P7U102_9ALPH
-----------------meana-rhgfh-p------ldtsdtldalvlstlngevgqnet
veeliwqptarmmmeireiqggptqftgvsvsklrvarcd-trfhltltgadlddemasd
vyhsqcivnsafkgfvfmvltvtedivrtigvpppllkyrlvfynpsehldfalcllvay
lenlhasacdvtffvqvqsflryawtrvtpmtkmrrflcatnvwllntlmsmgscspfdg
drvlphyaiyrhlcs--tsgvcdvlltlfe------------pdtrq---vrdrthg---
-------------kglvml-nrgimnkafrqtwisdtvydwwtgerekligeeslfnty
>Q782T9_9ALPH
-----------------meana-rhgfh-p------ldtsdtldalvlstlngevgqnet
veeliwqptarmmmeireiqggptqftgvsvsklrvarcd-trfhltltgadlddemasd
vyhsqcivnsafkgfvfmvltvtedivrtigvpppllkyrlvfynpsehldfalcllvay
lenlhasacdvtffvqvqsflryawtrvtpmtkmrrflcatnvwllntlmsmgscspfdg
drvlphyaiyrhlcs--tsgvcdvlltlfe------------pdtrq---vrdrthg---
-------------kglvml-nrgimnkafrqtwisdtvydwwtgerekligeeslfnty
>Q9IBW7_9ALPH
-----------------meeem-tsilh-p------ldvsdtldalvinaidgtgnrdai
ieelsrqpmarmmmevreingvptqftgvsvyklrvanci-rrlhlilagtetdeeissd
iyytqcianpafkgfifmiltamedvvktigipppllkyrfvsfhpaepldfalcllisy
lenrnvsssdpslyvqlqsflkyawstvtpmrkmrrflcitntwllntlmelssispfds
nhvlphyiiykhlss--tngvcdvlislye------------cnnlg---eafqvpvstr
g------------kcsivi-nkrlvewsfptkmvkyiicdwwhygrnnlrgeeclfhty
>G9CUB3_9ALPH
-----------------meeem-tsilh-p------ldvsdtldalvinaidgtgnrdai
ieelsrqpmarmmmevreingvptqftgvsvyklrvanci-rrlhlilagtetdeeissd
iyytqcianpafkgfifmiltamedvvktigipppllkyrfvsyhpaepldfalcllisy
lenrnvsssdpslyvqlqsflkyawstvtpmrkmrrflcitntwllntlmelssispfds
nhvlphyiiykhlss--tngvcdvlislye------------cnnlg---eafqvpvstr
g------------kcsivi-nkgllngafqqkwlsdiicdwwhygrnnlrgeeclfhty
>Q6R5Y2_9ALPH
-----------------meeem-tsilh-p------ldvsdtldalvinaidgtgnrdai
ieelsrqpmarmmmevreingvptqftgvsvyklrvanci-rrlhlilagtetdeeissd
iyytqcianpafkgfifmiltamedvvktigipppllkyrfvsyhpaepldfalcllisy
lenrnvsssdpslyvqlqsflkyawstvtpmrkmrrflcitntwllntlmelssispfds
nhvlphyiiykhlss--tngvcdvlislye------------cnnlg---eafqvpvstr
g------------kcsivi-nkgllngafqqkwlsdiicdwwhygrnnlrgeeclfhty
>CEP1_GAHVM
-----------------meeem-tsilh-p------ldvsdtldalvinaidgtgnrdai
ieelsrqpmarmmmevreingvptqftgvsvyklrvanci-rrlhlilagtetdeeissd
iyytqcianpafkgfifmiltamedvvktigipppllkyrfvsyhpaepldfalcllisy
lenrnvsssdpslyvqlqsflkyawstvtpmrkmrrflcitntwllntlmelssispfds
nhvlphyiiykhlss--tngvcdvlislye------------cnnlg---eafqvpvstr
g------------kcsivi-nkgllngafqqkwlsdiicdwwhygrnnlrgeeclfhty
>H6WUT7_9ALPH
-----------------meeem-tsilh-p------ldvsdtldalvinaidgtgnrdai
ieelsrqpmarmmmevreingvptqftgvsvyklrvanci-rrlhlilagtetdeeissd
iyytqcianpafkgfifmiltamedvvktigmpppllkyrfvsyhpaepldfalcllisy
lenrnvsssdpslyvqlqsflkyawstvtpmrkmrrflcitntwllntlmelssispfds
nhvlphyiiykhlss--tngvcdvlislye------------cnnlg---eafqvpvstr
g------------kcsivi-nkgllngafqqkwlsdiicdwwhygrnnlrgeeclfhty
>A0A286MM74_9ALPH
-----------------masaa-gagpg-p-rgeatitgsetidglire-iesrggatga
vsdlvwhvlprfvcevreipprppvftttsvvhmrvdeat-gallltlag--htreitce
eymdlclaqpgfkgfalvvitavedmtrslsvpgvalphrlavhkpdsldefslcvvqmy
lescagaqagpelfaplarlldrlraaanpmrkvanflyvgttrvlhtlmymsghgafsv
qrvlphyliakellg--ggapppvfvalfs-------------grdh---tpprrpvcpp
g------------acafrr---gvlnaalftpdlqnalyawwts-parqal-aqmfaly
>A0A172XDE7_9ALPH
-----------------meavm--------------------------------------
-deltwhalprlvcevrevpglipvftsasvtdarveg---galtlrlesget---vscd
eyrrrclageafrgfafavvtaaedrvlslavppvalpprlalvrpedptefalcvlqmf
lencpaaeadaarclslgrwlerara--ppartlrrlqhvgaaralnplmfaahlsplde
trvlphypiaqrlls--aprappvvdalfa------------agfgp----llglpgdap
p-----------pdglvrtrpggaltaplrtpemaeavyrwwttapralte-ktmfvry
>A0A0S2MM74_9ALPH
-----------------meavv--------------------------------------
-deltwhalprlvcevrevpglipvftsasvtdarveg---galtlrlesget---vscd
eyrrrclageafrgfafavvtaaedrvlslavppvalphrlalvrpedptefalcvlqmf
lencpaaeadaarclslgrwlerara--ppaqklrrllhvgatralntlmfaahlsplde
trvlphypiaqrlla--aprappvvdalfa------------agfgp----llglpgdap
p-----------pdglvrtrpggaltaplrtpemaeavyrwwttapralte-ktmfvry
>G3G989_9ALPH
-----------------meavm--------------------------------------
-deltwhalprlvcevrevpglipvftsasvtdarveg---galtlrlesget---vscd
eyrrrclageafrgfafavvtaaedrvlslavppvalphrlalvrpedptefalcvlqmf
lencpaaeadaarclslgrwlerara--ppaqklrrllhvgatralntlmfaahlsplde
trvlphypiaqrlls--aprappvvdalfa------------agfgp----llglpgdap
p-----------pdglvrtrpggaltaplrtpemaeavyrwwttapralte-ktmfvry
>Q5PPD6_9ALPH
-----------------meavm--------------------------------------
-deltwhalprlvcevrevpglipvftsasvtdarveg---galtlrlesget---vscd
eyrrrclageafrgfafavvtaaedrvlslavppvalphrlalvrpedptefalcvlqmf
letcpaaeadaarclslgrwlerara--pparklrrllhvgatralntlmfaahlsplde
trvlphypiaqrlls--aprappvvdalfa------------agfgp----llglpgdap
p-----------pdglvrtrpggaltaplrtpemaeavyrwwttapralte-ktmfvry
>G3G909_9ALPH
-----------------meavm--------------------------------------
-deltwhalprlvcevrevpglipvftsasvtdarveg---galtlrlesget---vscd
eyrrrclageafrgfafavvtaaedrvlslavppvalphrlalvrpedptefalcvlqmf
lencpaaeadaarclslgrwlerara--pparklrrllhvgatralntlmfaahlsplde
trvlphypiaqrlls--aprappvvdalfa------------agfgp----llglpgdap
p-----------pdglvrtrpggaltaplrtpemaeavyrwwttapralte-ktmfvry
>A0A0D5C664_9ALPH
-----------------meavm--------------------------------------
-delawhalprlvcevrevpglipvftsasvtdarveg---aaltlrlesget---vscd
eyrrrclageafrgfafavvtaaedrvlslavppvalphrlalvrpedptefalcvlqmf
lencpaaeadaarclrlgrwlerara--ppaqklrrllhvgatralntlmfaahlsplde
trvlphypiaqrlls--aprappvvdalfa------------agfgp----llglpgdap
p-----------pdglvrtrpggaltaplrtpemaeavyrwwttapralte-ktmfvry
>T2FLZ4_9ALPH
-----------------meavm--------------------------------------
-delawhalprlvcevrevpglipvftsasvtdarveg---aaltlrlesget---vscd
eyrrrclageafrgfafavvtaaedrvlslavppvalphrlalvrpedptefalcvlqmf
lencpaaeadaarclrlgrwlerara--ppaqklrrllhvgatralntlmfaahlsplde
trvlphypiaqrlls--aprtppvvdalfa------------agfgp----llglpgdap
p-----------pdglvrtrpggaltaplrtpemaeavyrwwttmpralte-ktmfvry
>A0A2Z5WLU1_9ALPH
-----------------meavm--------------------------------------
-delawhalprlvcevrevpglipvftsasvtdarveg---galtlrlesget---vscd
eyrrrclageafrgfafavvtaaedrvlslavppvalphrlalvrpedptefalcvlqmf
lencpaaeadaarclrlgrwlerara--ppaqklrrllhvgatralntlmfaahlsplde
trvlphypiaqrlls--aprtppvvdalfa------------agfgp----llglpgdap
p-----------pdglvrtrpggaltaplrtpemaeavyrwwttmpralte-ktmfvry
>A0A089N2I9_9ALPH
-----------------maeaydgltlglp-------legstlesllqdaregsggppqv
lddlvwnalprfvcevreipagpptftsssithlrvepst-gallltldgrae--evdcd
ayraeceampafrgfafavltamedavfattvpaavlpyrlalcrpetredfalcvvqmf
legcsearvgaalfvqlscllrrlrp--pparkmsrllyvgamrvlntamcmagyspfds
qlvlphyavarllla--agnppsvitaiyh------------tggaa------rrggpap
e---------rcppgvina-rpgllngplaaqafrdavyhwwtripdkltp-dkmfvsy
>A0A089N2R0_9ALPH
-----------------maeaydgltlglp-------legstlesllqdaregsggppqv
lddlvwnalprfvcevreipagpptftsssithlrvepst-gallltldgrae--evdcd
ayraeceampafrgfafavltamedavfattvpaavlpyrlalcrpetredfalcvvqmf
legcsearvgaalfvqlscllrrlrp--pparkmsrllyvgamrvlntamcmagyspfds
qlvlphyavarllla--agnppsvitaiyh------------tggaa------rrggpap
e---------rcppgvina-rpgllngplaaqafrdavyhwwtripdkltp-dkmfvsy
>A0A089N2Z5_9ALPH
-----------------maeaydgltlglp-------legstlesllqdaregsggppqv
lddlvwnalprfvcevreipagpptftsssithlrvepst-gallltldgrae--evdcd
ayraeceampafrgfafavltamedavfattvpaavlpyrlalcrpetredfalcvvqmf
legcsearvgaalfvqlscllrrlrp--pparkmsrllyvgamrvlntamcmagyspfds
qlvlphyavarllla--agnppsvitaiyh------------tggaa------rrggpap
e---------rcppgvina-rpgllngplaaqafrdavyhwwtripdkltp-dkmfvsy
>A0A089N2C9_BHV1K
-----------------maeaydgltlglp-------legstlesllqdaregsggppqv
lddlvwnalprfvcevreipagpptftsssithlrvepst-gallltldgrae--evdcd
ayraeceampafrgfafavltamedavfattvpaavlpyrlalcrpetredfalcvvqmf
legcsearvgaalfvqlscllrrlrp--pparkmsrllyvgamrvlntamcmagyspfds
qlvlphyavarllla--agnppsvitaiyh------------tggaa------rrggpap
e---------rcppgvina-rpgllngplaaqafrdavyhwwtripdkltp-dkmfvsy
>A0A2P1FV21_9ALPH
-----------------maeaydgltlglp-------legstlesllqdaregsggppqv
lddlvwnalprfvcevreipagpptftsssithlrvepsa-gallltldgrae--evdcd
ayraeceampafrgfafavltamedavfattvpaavlpyrlalcrpetredfalcvvqmf
legcsearvgaalfvqlscllrrlrp--pparkmsrllyvgamrvlntamcmagyspfds
qlvlphyavarllla--agnppsvitaiyh------------tggaa------rrggpap
e---------rcppgvina-rpgllngplaaqafrdavyhwwtripdkltp-dkmfvsy
>A0A1P8L0A4_9ALPH
-----------------maeaydgltlgvp-------legstlesllqdaregsggppqv
lddlvw-tlprfvcevreipagpptftsssithlrvepst-gallltldgrae--evdcd
ayraeceampafrgfafavltamedavfattvpaavlpyrlalcrpetredfalcvvqmf
legcsearvgaalfvqlscllrrlrp--pparkmsrllyvgamrvlntamcmagyspfds
qlvlphyavarllla--agnppsvitaiyh------------tggaa------rrggpap
e---------rcppgvina-rpgllngplaaqafrdavyhwwtripdkltp-dkmfvsy
>Q77CB2_9ALPH
-----------------maeaydgltlgvp-------legstlesllqdaregsggppqv
lddlvw-tlprfvcevreipagpptftsssithlrvepst-gallltldgrae--evdcd
ayraeceampafrgfafavltamedavfattvpaavlpyrlalcrpktredfalcvvqmf
legcsearvgaalfvqlscllrrlrp--pparkmsrllyvgamrvlntamcmagyspfes
qlvlphyavarllla--agnppsvitaiyh------------tggaa------rrggpap
e---------rcppgvina-rpgllngplaaqafrdavyhwwtripdkltp-dkmfvsy
>A0A0U2UMU5_9ALPH
-----------------maeaydgltlgvp-------legstlesllqdaregsggppqv
lddlvwnalprfvcevreipagpptftsssithlrvepst-gallltldgrae--evdcd
ayraeceampafrgfafavltamedavfattvpaavlpyrlalcrpktredfalcvvqmf
legcsearvgaalfvqlscllrrlrp--pparkmsrllyvgamrvlntamcmagyspfds
qlvlphyavarllla--agnppsvitaiyh------------tggaa------rrggpap
e---------rcppgvina-rpgllngplaaqafrdavyhwwtripdkltp-dkmfvsy
>K4PEQ3_9ALPH
-----------------maeaydgltlgvp-------legstlesllqdaregsggppqv
lddlvwnalprfvcevreipagpptftsssithlrvepst-gallltldgrae--evdcd
ayraeceampafrgfafavltamedavfattvpaavlpyrlalcrpktredfalcvvqmf
legcsearvgaalfvqlscllrrlrp--pparkmsrllyvgamrvlntamcmagyspfds
qlvlphyavarllla--agnppsvitaiyh------------tggaa------rrggpap
e---------rcppgvina-rpgllngplaaqafrdavyhwwtripdkltp-dkmfvsy
>A0A2P1FV95_9ALPH
-----------------maeaydgltlgvp-------legstlesllqdaregsggppqv
lddlvwnalprfvcevreipagpptftsssithlrvepst-gallltldgrae--evdcd
ayraeceampafrgfafavltamedavfattvpaavlpyrlalcrpktredfalcvvqmf
legcsearvgaalfvqlscllrrlrp--pparkmsrllyvgamrvlntamcmagyspfds
qlvlphyavarllla--agnppsvitaiyh------------tggaa------rrggpap
e---------rcppgvina-rpgllngplaaqafrnavyhwwtripdkltp-dkmfvsy
>A0A1L5JKH7_9ALPH
-----------------magaydgptpg-p-----aaeesstlesllrdaregpggppqv
lddlvwnavprflcevreipagpptftsssvtrlrvepgt-galmltldgrae--evtcd
ayraeceampafrgfafavltamedsvfattvpaavlpyrlalyrpetredfalcvvqmf
legcseervgaalfvqlscllrrlrp--pparkmsqllyvgatrvlntamcmagyspfds
rlvlphyavarllla--agnppsvitaiyh------------tggaa------rrggpap
e---------rcpagvvna-rpgllngplaaqgfrdavyhwwtcisdklap-dkmfvpy
>Q6X218_9ALPH
-----------------magaydgptpg-p-----aaeessalesllrdaregpggppqv
lddlvwnavprflcevreilagpptftsssvtrlrvepgt-galmltldgrae--evtcd
ayraeceampafrgfafavltamedlvfattvpaavlpyrlalyrpetcedfalcvvqmf
legcseervgaalfvqlscllrrlrp--pparkmsqllyvgatrvlntamcmagyspfds
rlvlphyavarllla--agnppsvitaiyh------------tggaa------rrggpap
e---------qcpagvina-rpgllngplaaqgfrdavyhwwtrisdkltp-dkmfvpy
