# Supplementary material for: Insights into herpesvirus assembly from the structure of the pUL7:pUL51 complex
Source: eLife. 2020 May 11;9:e53789. doi: 10.7554/eLife.53789 (PMC7289601; doi:10.7554/eLife.53789)
Supplement: Source data 1. — Zip file contains alignments of pUL7 and pUL51 homologue sequences from across Alphaherpesvirinae (ul7.alpha.alignment.fas and ul51.alpha.alignment.fas, respectively), the restricted pUL7 alignments across the subset of sequences returned by HMMER (ul7.alpha.HMMER.alignment.fas), the table of interactions between pUL7 and pUL51 residues (InteractionsLookup.txt), the table of per-species pUL7 and pUL51 sequences (virgroups.txt), and files to match the annotated interaction sites to the multiple alignment (UL7.alpha.Rdata, UL7.alpha.HMMER.Rdata and UL51.alpha.Rdata). [file elife-53789-data1.zip › inputfiles/ul7.alpha.HMMER.alignment.fas]

>interactions
0000000000000000200000000000202220220000000000000000000000000000000000000000000000000000000000000000000000404440000000000000004400000000000000000000000000000000000000000000000000004000000000000000000000000002000022022002200000000202200220000000000000000000000000000000000000000000000000000000000000000000000000000
>A0A109QLG7_9ALPH
------------------lhgnrcladvaelissqtllrlaceihqiaahtprfsasniihvhitpcl--elrltlgggikdvtvsskeylqqckkqpayqgmafavitatedrvydlsippmllqhrfclfypselldlelaimlmylencpaphatsstfvkisawlgaierrtppahrmrslllrscrwilntlmhmvsltpfdkqrvlphwfmakqll---vdnppsiiaalfhpdp-aqafklptsnlrt-ecvvstadg-vlgpiwrsegfkqslmywwlh--------------------------
>J9QYL8_9ALPH
------------------lagrrdvmnvaemvgdqtllrmacevheiaarvprfsttnvrrlavttsf--sirvfldgaagasdissseyfeackaqrayrgfvvavitaaedrvgclaippvmlphrfallcpdnltdfelacmlvylencprdhitpsssviisswlswvgkktsplnrtrcllirscqymlntlmfmcrlgpiderfvlphwamalyll---sgspppivaalfsaas-ppafrlssvpfrt-dcfayrsdg-vlsaawrsdefrhalvswwhsep------------------------
>A0A060Q591_9ALPH
--------------lrhaiagdrslvetvetisgqtllrmacevrqvashaprfsattiagisispcc--alsfqldgapgdthtpsqvffqqcrsqaayrgfvfavitaaedhvntlavpplvlthrfalfnptelidfnlasmlmylencprshatpslfvkistwlgvmsrrtsplermrcllirscqwmlntlmfmvgvdpfdekfvmphwymakyll---annppsiltalfcaap-sgafqlpcpisrt-dsvafaaeg-ilntawkaddfrasliywwmf--------------------------
>Q5Y0U6_9ALPH
-----------aaalrqavagdrdlvgvaeaishqallrmacevrqaagrdvrftatgvsrvdvtpdr--rlrfaldggpadaltasedyfarcrgqaahrgfafavvlagedhvyslcvpplvlphrlsvfrperledfelacllmylencprahatasafvkisawlaavgrrtspfdrvrclllrscqwmlntlmfmvhvepfddryvlphwcmaryll---dhnpppiltalfraap-srvfrlpvrpgtnlecvaynpdg-vlsggwaaedfraglaaww----------------------------
>X2FDA1_CHV16
-----------aaalrravagdrdlvgvaeaishqallrmacevrqtagrdvrftatgvarvdvtpdr--rlqfvldggpadaltaseeyfarcrgqaahrgfafavvlaredhvyslcvpplvlphrlslfrperledfelacllmylencprshatasafvkisawlaavgrrtspfdrvrclllrscqwmlntlmfmvhvepfddqyvlphwcmaryll---qnspppiltalfraap-srvfrlpvrpdanlecvaynpdg-vlsggwaaedfraglvaww----------------------------
>X2FID6_CHV16
-----------aaalrravagdrdlvgvaeaishqallrmacevrqtagrdvrftatgvarvdvtpdr--rlrfvldggpadaltaseeyfarcrgqaahrgfafavvlaredhvyslcvpplvlphrlsvfrpecledfelacllmylencprshatasafvkisawlaavgrrtspfdrvrclllrscqwmlntlmfmvhvepfddqyvlphwcmaryll---enspppiltalfraap-srvfrlpvrpdaslecvaynpdg-vlsggwaaedfraglvaww----------------------------
>X2FBK1_CHV16
-----------aaalrravagdrdlvgvaeaishqallrmacevrqtagrdvrftatgvarvdvtpdr--rlrfvldggpadaltaseeyfarcrgqaahrgfafavvlaredhvyslcvpplvlphrlsvfrperledfelacllmylencprshatasafvkisawlaavgrrtspfdrvrclllrscqwmlntlmfmvhvepfddqyvlphwcmaryll---enspppiltalfraap-srvfrlpvrpdaslecvaynpdg-vlsggwaaedfraglvaww----------------------------
>X2FB75_CHV16
-----------aaalrravagdrdlvgvaeaishqallrmacevrqtagrdvrftatgvarvdvtpdr--rlrfvldggpadaltaseeyfarcrgqaahrgfafavvlaredhvyslcvpplvlphrlsvfrperledfelacllmylencprphatasafvkisawlaavgrrtspfdrvrclllrscqwmlntlmfmvhvepfddhyvlphwcmaryll---enspppiltalfraap-srvfrlpvrpdaslecvaynpdg-vlsggwaaddfraglvaww----------------------------
>X2FKN3_CHV16
-----------aaalrravagdrdlvgvaeaishqallrmacevrqtagrdvrftatgvarvdvtpdr--rlrfvldggpadaltaseeyfarcrgqaahrgfafavvlaredhvyslcvpplvlphrlsvfrperledfelacllmylencprshatasafvkisawlaavgrrtspfdrvrclllrscqwmlntlmfmvhvepfddhyvlphwcmaryll---enspppiltalfraap-srvfrlpvrpdaslecvaynpdg-vlsggwaaedfraglvaww----------------------------
>Q2QBH0_CHV16
-----------aaalrravagdrdlvgvaeaishqallrmacevrqtagrdvrftatgvarvdvtpdr--rlrfvldggpadaltaseeyfarcrgqaahrgfafavvlaredhvyslcvpplvlphrlsvfrperledfelacllmylencprphatasafvkisawlaavgrrtspfdrvrclllrscqwmlntlmfmvhvepfddhyvlphwcmaryll---enspppiltalfraap-srvfrlpvrpdaslecvaynpdg-vlsggwaaedfraglvaww----------------------------
>A0A1X9WFV1_CHV1
-----------aaalrravagdrdlvavaesishqallrmacevrqasprnvrftatgvvrvhvtpdh--rlhfvldggpedaltasdayfarcrgqaahrgfafavvlaredhvhglcvpplvlphrlsvfwperledfelacllmylencprahatpsafvkisawlaalgrrtspfervrclllrscqwmlntlmfmvhvepfddqyvlphwcmaryll---annpppiltalfragp-srvfrlpvpakanlecvaynpqg-vlaagwasedfraalvfww----------------------------
>A0A1X9WGC0_CHV1
-----------aaalrravagdrdlvgvaesishqallrmacevrqatphnvrftatgvvrvhvtpdh--rlhlvldggpddaltasdayfarcrgqaahrgfafavvlaredhvyslcipplvlphrlsvfwpehledfelacllmylencprahatpsafvkisawlaalgrrtspfdrvrclllrscqwmlntlmfmvhvepfddqyvlphwcmaryll---annpppiltalfragp-srvfrlpvrpktslecvaynpqg-vlaggwasedfraalvsww----------------------------
>A0A1X9WF64_CHV1
-----------aaalrravagdrdlvgvaesishqallrmacevrqatphnvrftatgvvrvhvtpdh--rlhlvldggpddaltasdayfarcrgqaahrgfafavvlaredhvyslcipplvlphrlsvfwpehledfelacllmylencprahatpsafvkisawlaalgrrtspfdrvrclllrscqwmlntlmfmvhvepfddqyvlphwcmaryll---annpppiltalfragp-srvfrlpvrpktslecvaynpqg-vlaggwasedfraalvsww----------------------------
>A0A059WNV9_CHV1
-----------aaalrravagdrdlvgvaeaishqallrmacevrqatrhnvrftatgvvrvnvtpdh--rlhfvldgcpddaltasdayfarcrdqsahrgfafavvlakedhvhslcipplvlphrlsvfwperledfelacllmylencprahatasafvkisawlaalgrrtspfdrvrclllrscqwmlntlmfmvhvepfdeqyvlphwcmaryll---annpppiltalfraap-srvfrlpvqpktnlecvaynsqg-vlaagwasedfraglvsww----------------------------
>A0A1X9WHR6_CHV1
-----------aaalrravagdrdlvgvaeaishqallrmacevrqatrhtvrftatgvvrvnvtpdh--rlhfvldgcpddaltasdayfarcrdqsahrgfafavvlaredhvhslcvpplvlphrlsvfwpehledfelacllmylencprahatasafvkisawlaalgrrtspfdrvrclllrscqwmlntlmfmvhvepfddqyvlphwcmaryll---annpppiltalfragp-srvfrlpvqprtslecvaynpqg-vlaagwasedfraglvsww----------------------------
>A0A1X9WI57_CHV1
-----------aaalrravagdrdlvgvaeaishqallrmacevrqatrhtvrftatgvvrvnvtpdh--rlhfvldgcpddaliasdayfarcrdqsahrgfafavvlaredhvhslcvpplvlphrlsvfwpehledfelacllmylencprahatasafvkisawlaalgrrtspfdrvrclllrscqwmlntfmfmvhvepfddqyvlphwcmaryll---annpppiltalfragp-srvfrlpvqpraslecvaynpqg-vlaagwasedfraglvsww----------------------------
>Q806C2_CHV1
-----------aaalrravagdrdlvgvaeaishqallrmacevrqatrhtvrftatgvvrvnvtpdh--rlhfvldgcpddaliasdayfarcrdqsahrgfafavvlaredhvhslcvpplvlphrlsvfwpehledfelacllmylencprahatasafvkisawlaalgrrtspfdrvrclllrscqwmlntlmfmvhvepfddqyvlphwcmaryll---annpppiltalfragp-srvfrlpvqpraslecvaynpqg-vlaagwasedfraglvsww----------------------------
>A0A109R157_HHV1
-----------atilxxaixgdrslxeaaeaisqqtllrlacevrqvgdrqprftatsiarvdvapgc--rlrfvldgspedayvtsedyfkrccgqssyrgfavavltanedhvhslavpplvllhrfslfnprdlldfelacmlmylencprshatpstfakvlawlgvagrrtspfervrclflrschwvlntlmfmvhvkpfddefvlphwymaryll---annpppvlsalfcatptsssfrlpgppprs-dcvaynpag-imgscwaseevraplvywwls--------------------------
>A0A120I2N0_HHV1
----------aatilkqaiagdrslveaaeaisqqtllrlacevrqvgdrqprftatsiarvdvapgc--rlrfvldgspedayvtsedyfkrccgqssyrgfalavltanedhvhslavpplvllhrfslfnprdlldfelacllmylencprshatpatvakvlawlgvagrrtspfervrclflr-----------------------------------------------------------------------------------------------------------------------------
>J7H204_HHV1
------------tilkqaiagdrslveaaeaisqqtllrlacevrqvgdrqprftatsiarvdvapgc--rlrfvldgspedayvtsedyfkrccgqssyrgfavavltanedhvhslavpplvllhrfslfnprdlldfelacllmylencprshatpstfakvlawlggagrrtspfervrclfirschwvlntlmfmvhvkpfddefvlphwymaryll---annpppvlsalfcatptsssfrlpgppprs-dcvaynpag-imgscwaseevraplvywwls--------------------------
>A0A2Z4HCV7_HHV1
----------aatilkqaiagdrslveaaeaisqqtllrlacevrqvgdrqprftatsiarvdvapgc--rlrfvldgspedayvtsedyfkrccgqssyrgfavavltanedhvhslavpplvllhrfslfnprdlldfelacllmylencprshatpstfakvlawlgvagrrtspfervrclfirschwvlntlmfmvhvkpfddefvlphwymaryll---annpppvlsalfcatpasssfrlpgppprs-dcvaynpag-imgscwaseevraplvywwls--------------------------
>G8H963_HHV1
----------aatilkqaiagdrslveaaeaisqqtllrlacevrqvgdrqprftatsiarvdvapgc--rlrfvldgspedayvtsedyfkrccgqssyrgfavavltanedhvhslavpplvllhrfslfnprdlldfelacllmylencprshatpstfakvlawlgvagrrtspfervrclfirschwvlntlmfmvhvkpfddefvlphwymaryll---annpppvlsalfcatptsssfrlpgppprs-dcvaynpag-imgscwaseevraplvywwls--------------------------
>I3TC64_HHV1
------------tilkqaiagdrslveaaeaisqqtllrlacevrqvgdrqprftatsiarvdvapgc--rlrfvldgspedayvtsedyfkrccgqssyrgfavavltanedhvhslavpplvllhrfslfnprdlldfelacllmylencprshatpstfakvlawlgvagrrtspfervrclfirschwvlntlmfmvhvkpfddefvlphwymaryll---annpppvlsalfcatptsssfrlpgppprs-dcvaynpag-imgscwaseevraplvywwls--------------------------
>U5TLZ7_HHV1
----------aatilkqaiagdrslveaaeaisqqtllrlacevrqvgdrqprftatsiarvdvapgc--rlrfvldgspedayvtsedyfkrccgqssyrgfavavltanedhvhslavpplvllhrfslfnprdlldfelacmlmylencprshatpstfakvlawlgvagrrtspfervrclflrschwvlntlmfmvhvkpfddefvlphwymaryll---annpppvlsalfcatptsssfrlpgppprs-dcvaynpag-imgsgwaseevraplvywwls--------------------------
>A0A2Z4HBW0_HHV1
----------aatilkqaiagdrslveaaeaisqqtllrlacevrqvgdrqprftatsiarvdvapgc--rlrfvldgspedayvtsedyfkrccgqssyrgfavavltanedhvhslavpplvllhrfslfnprdlldfelacmlmylencprshatpstfakvlawlgvagrrtspfervrclflrschwvlntlmfmvhvkpfadefvlphwymaryll---annpppvlsalfcatptsssfrlpgppprs-dcvaynpag-imgscwaseevraplvywwls--------------------------
>A0A2Z4HE49_HHV1
----------aatilkqaiagdrslveaaeaisqqtllrlacevrqvgdrqprftatsiarvdvapgc--rlrfvldgspedayvtsedyfkrccgqssyrgfavavltanedhvhslavpplvllhrfslfnprdlldfelacmlmylencprshatpstfakvlawlgvagrrtspfervrclflrschwvlntlmfmvhvkpfddefvlphwymaryll---annpppvlsalfcatptsssfrlpgppprs-dcvaynpag-imgscwaseevraplvywwls--------------------------
>F8RED6_HHV1
----------aatilkqaiagdrslveaaeaisqqtllrlacevrqvgdrqprftatsiarvdvapgc--rlrfvldgspedayvtsedyfkrccgqssyrgfalavltanedhvhslavpplvllhrfslfnpgdlldfelacllmylencprshatpstfakvlawlgvagrrtspfervrclflrschwvlntlmfmvhvkpfddefvlphwymaryll---annpppvlsalfcatptsssfrlpgppprs-dcvaynpag-imgscwaseevraplvywwls--------------------------
>F8RDA4_HHV1
----------aatilkqaiagdrslveaaeaisqqtllrlacevrqvgdrqprftatsiarvdvapgc--rlrfvldgspedayvtsedyfkrccgqssyrgfalavltanedhvhslavpplvllhrfslfnprdlldfelacllmylencprshatpstfakvlawlgvagrrtspfervrclflrschwvlntlmfmvhvkpfddefvlphwymaryll---annpppvlsalfcatptsssfrlpgppprs-dcvaynpag-imgscwaseevraplvywwls--------------------------
>F8RC70_HHV1
----------aatilkqaiagdrslveaaeaisqqtllrlacevrqvgdrqprftatsiarvdvapgc--rlrfvldgspedayvtsedyfkrccgqssyrgfalavltanedhvhslavpplvllhrfslfnprdlldfelacllmylencprshatpstfakvlawlgvagrrtspfervrclflrschwvlntlmfmvhvkpfddefvlphwymaryll---annpppvlsalfcatptsssfrlpgppprs-dcvaynpag-imgscwaseevraplvywwls--------------------------
>F8RFZ3_HHV1
------------tilkqaiagdrslveaaeaisqqtllrlacevrqvgdrqprftatsitrvdvapgc--rlrfvldgspedayvtsedyfkrccgqssyrgfavavltanedhvhslavpplvllhrfslfnprdlldfelacllmylencprshatpstfakvlawlgvagrrtspferirclflrschwvlntlmfmvhvkpfddefvlphwymaryll---annpppvlsalfcatptsssfrlpgppprs-dcvaynpag-imgsgwaseevraplvywwls--------------------------
>A0A2Z4H3K9_HHV1
------------tilkqaiagdrslveaaeaisqqtllrlacevrqvgdrqprftatsiarvdvapgc--rlrfvldgspedayvtsedyfkrccgqssyrgfavavltanedhvhslavpplvllhrfslfnprdlldfelacllmylencprshatpstfakvlawlgvagrrtsafervrclflrschwvlntlmfmvhvkpfddefvlphwymaryll---annpppvlsalfcatptsssfrlpgppprs-dcvaynpag-imgsgwaseevraplvywwls--------------------------
>A0A2Z4HB82_HHV1
------------tilkqaiagdrslveaaeaisqqtllrlacevrqvgdrqprftatsiarvdvapgc--rlrfvldgspqdayvtsedyfkrccgqssyrgfavavltanedhvhslavpplvllhrfslfnprdlldfelacllmylencprshatpstfakvlawlgvagrrtspfervrclflrschwvlntlmfmvhvkpfddefvlphwymaryll---annpppvlsalfcatptsssfrlpgppprs-dcvaynpag-imgsgwaseevraplvywwls--------------------------
>F8RGB2_HHV1
------------tilkqaiagdrslveaaeaisqqtllrlacevrqvgdrqprftatsitrvdvapgc--rlrfvldgspedayvtsedyfkrccgqssyrgfavavltanedhvhslavpplvllhrfslfnprdlldfelacllmylencprshatpstfakvlawlgvagrrtspfervrclflrschwvlntlmfmvhvkpfddefvlphwymaryll---annpppvlsalfcatptsssfrlpgppprs-dcvaynpag-imgsgwaseevraplvywwls--------------------------
>A0A2U9A6E5_HHV1
------------tilkqaiagdrslveaaeaisqqtllrlacevrqvgdrqprftatsiarvdvapgc--rlrfvldgspedayvtsedyfkrccgqssyrgfavavltanedhvhslavpplvllhrfslfnprdlldfelacllmylencprshatpstfakvlawlgvagrrtspfervrclflrschwvlntlmfmmhvkpfddefvlphwymaryll---annpppvlsalfcatptsssfrlpgppprs-dcvaynpag-imgsgwaseevraplvywwls--------------------------
>G8H8C9_HHV1
----------aatilkqaiagdrslveaaeaisqqtllrlacevrqvgdrqprftatsiarvdvapgc--rlrfvldgspedayvtsedyfkrccgqasyrgfavavltanedhvhslavpplvllhrfslfnprdlldfelacllmylencprshatpstfakvlawlgvagrrtspfervrclflrschwvlntlmfmvhvkpfddefvlphwymaryll---annpppvlsalfcatptsssfrlpgppprs-dcvaynpag-imgscwaseevraplvywwls--------------------------
>A0A0B5E4M1_HHV1
----------aatilkqaiagdrslveaaeaisqqtllrlacevrqvgdrqprftatsiarvdvapgc--rlrfvldgspedayvtsedyfkrccgqssyrgfavavltanedhvhslavpplvllhrfslfnprdlldfelacllmylencprshatpstfakvlawlgvagrrtspfervrclflrschwvlntlmfmvhikpfddefvlphwymaryll---annpppvlsalfcatptsssfrlpgppprs-dcvaynpag-imgscwaseevraplvywwls--------------------------
>F8REU0_HHV1
----------aatilkqaiagdrslveaaeaisqqtllrlacevrqvgdrqprftatsiarvdvapgc--rlrfvldgspedayvtsedyfkrccgqssyrgfavavltanedhvhslavpplvllhrfslfnprdlldfelacllmylencprshatpstfakvlawlgvagrrtspfervrclflrschwvlntlmfmvhvkpfddefvlphwymaryll---annpppvlaalfcatptsssfrlpgppprs-dcvaynpag-imgscwaseevraplvywwls--------------------------
>A0A2U9A547_HHV1
----------aatilkqaiagdrslveaaeaisqqtllrlacevrqvgdrqprftatsiarvdvapgc--rlrfvldgspedayvtsedyfkrccgqssyrgfavavltanedhvhslavpplvllhrfslfnprdlldfelacllmylencprshatpstfakvlawlgvagrrtspferirclflrschwvlntlmfmvhvkpfddefvlphwymaryll---annpppvlsalfcatptsssfrlpgppprs-dcvaynpag-imgscwaseevraplvywwls--------------------------
>A0A2Z4HA58_HHV1
----------aatilkqaiagdrslveaaeaisqqtllrlacevrqvgdrqprftatsiarvdvapgc--rlrfvldgspedayvtsedyfkrccgqssyrgfavavltanedhvhslavsplvllhrfslfnprdlldfelacllmylencprshatpstfakvlawlgvagrrtspfervrclflrschwvlntlmfmvhvkpfddefvlphwymaryll---annpppvlsalfcatptsssfrlpgppprs-dcvaynpag-imgscwaseevraplvywwls--------------------------
>F8RDY4_HHV1
----------aatilkqaiagdrslveaaeaisqqtllrlacevrqvgdrqprftatsiarvdvapgc--rlrfvldgspedayvtsedyfkrccgqssyrgfavavltanedhvhslavpplvllhrfslfnprdlldfelacllmylencprshatpstfakvlawlgvagrrtspfervrclllrschwvlntlmfmvhvkpfddefvlphwymaryll---annpppvlsalfcatptsssfrlpgppprs-dcvaynpag-imgscwaseevraplvywwls--------------------------
>A0A0F6R9T2_HHV1
----------aatilkqaiagdrslveaaeaisqqtllrlacevrqvgdrqprftatsiarvdvapgc--rlrfvldgspedayvtsedyfkrccgqssyrgfavavltanedhvhslavpplvllhrfslfnprdlldfelacllmylencprshatpstfakvlawlgvagrrtspfervrclflrschwvlntlmfmvhvnpfddefvlphwymaryll---annpppvlsalfcatptsssfrlpgppprs-dcvaynpag-imgscwaseevraplvywwls--------------------------
>Q09IC6_HHV1
----------aatilkqaiagdrslveaaeaisqqtllrlacevrqvgdrqprftatsiarvdvapgc--rlrfvldgspedayvtsedyfkrccgqssyrgfavavltanedhvhslavpplvllhrfslfnprdlldfefacllmylencprshatpstfakvlawlgvagrrtspfervrclflrschwvlntlmfmvhvkpfddefvlphwymaryll---annpppvlsalfcatptsssfrlpgppprs-dcvaynpag-imgscwaseevraplvywwls--------------------------
>A0A089YQK7_HHV1
----------aatilkqaiagdrslveaaeaisqqtllrlacevrqvgdrqprftatsiarvdvapgc--rlrfvldgspedayvtsedyfkrccgqssyrgfavavltanedhvhslavpplvllhrfslfnprdlldfelacllmylencprshatpstfakvlawlgvagrrtspfervrclflrschwvlntlmfmvhvkpfddefvlphwymaryll---annpppvlsalfyatptsssfrlpgppprs-dcvaynpag-imgscwaseevraplvywwls--------------------------
>CEP1_HHV11
----------aatilkqaiagdrslveaaeaisqqtllrlacevrqvgdrqprftatsiarvdvapgc--rlrfvldgspedayvtsedyfkrccgqssyrgfavavltanedhvhslavpplvllhrfslfnprdlldfelacllmylencprshatpstfakvlawlgvagrrtspfervrclflrschwvlntlmfmvyvkpfddefvlphwymaryll---annpppvlsalfcatptsssfrlpgppprs-dcvaynpag-imgscwaseevraplvywwls--------------------------
>A0A2U9ABA7_HHV1
----------aatilkqaiagdrslveaaeaisqqtllrlacevrqvgdrqprftatsiarvdvapgc--rlrfvldgspedayvtsedyfkrccgqssyrgfavavltanedhvhslavpplvllhrfslfnprdlldfelacllmylencprshatpstfakvlawlgaagrrtspfervrclflrschwvlntlmfmvhvkpfddefvlphwymaryll---annpppvlsalfcatptsssfrlpgppprs-dcvaynpag-imgscwaseevraplvywwls--------------------------
>F8RG36_HHV1
------------tilkqaiagdrslveaaeaisqqtllrlacevrqvgdrqprftatsiarvdvapgc--rlrfvldgspedayvtsedyfkrccgqssyrgfavavltanedhvhslavpplvllhrfslfnprdlldfelacllmylencprshatpstfakvlawlgvagrrtspfervrclflrschwvlntlmfmvhvkpfddefvlphwymaryll---annpppvlsalfcatptsssfrlpgppprs-dcvaynpag-imgsgwaseevraplvywwls--------------------------
>A0A2U9A7E6_HHV1
------------tilkqaiagdrslveaaeaisqqtllrlacevrqvgdrqprftatsiarvdvapgc--rlrfvldgspedayvtsedyfkrccgqssyrgfavavltanedhvhslavpplvllhrfslfnprdlldfelacllmylencprshatpstfakvlawlgvagrrtspfervrclflrschwvlntlmfmvhvkpfddefvlphwymaryll---annpppvlsalfcatptsssfrlpgppprs-dcvaynpag-imgsgwaseevraplvywwl---------------------------
>G8H8J8_HHV1
----------aatilkqaiagdrslveaaeaisqqtllrlacevrqvgdrqprftatsiarvdvapgc--rlrfvldgspedayvtsedyfkrccgqssyrgfavavltanedhvhslavpplvllhrfslfnprdlldfelacllmylencprshatpstfakvlawlgvagrrtspfervrclflrschwvlntlmfmvhvkpfddefvlphwymaryll---annpppvlsalfcatptsssfrlpgppprs-dcvaynpag-imgsgwaseevraplvywwls--------------------------
>G8H860_HHV1
----------aatilkqaiagdrslveaaeaisqqtllrlacevrqvgdrqprftatsiarvdvapgc--rlrfvldgspedayvtsedyfkrccgqssyrgfavavltanedhvhslavpplvllhrfslfnprdlldfelacllmylencprshatpstfakvlawlgvagrrtspfervrclflrschwvlntlmfmvhvkpfddefvlphwymaryll---annpppvlsalfcatptsssfrlpgppprs-dcmaynpag-imgscwaseevraplvywwls--------------------------
>A0A2Z4HCM4_HHV1
----------aatilkqaiagdrslveaaeaisqqtllrlacevrqvgdrqprftatsiarvdvapgc--rlrfvldgspedayvtsedyfkrccgqssyrgfavavltanedhvhslavpplvllhrfslfnprdlldfelacllmylencprshatpstfakvlawlgvagrrtspfervrclflrschwvlntlmfmvhvkpfddefvlphwymaryll---annpppvlsalfcatptsssfrlpgppprs-dcvaynpag-imgscwaseevraplvywwls--------------------------
>A0A110B4Q7_HHV1
----------aatilkqaiagdrslveaaeaisqqtllrlacevrqvgdrqprftatsiarvdvapgc--rlrfvldgspedayvtsedyfkrccgqssyrgfavavltanedhvhslavpplvllhrfslfnprdlldfelacllmylencprshatpstfakvlawlgvagrrtspfervrclflrschwvlntlmfmvhvkpfddefvlphwymaryll---annpppvlsalfcatptsssfrlpgppprs-dcvaynpag-imgscwaseevraplvywwls--------------------------
>L0N670_HHV1
----------aatilkqaiagdrslveaaeaisqqtllrlacevrqvgdrqprftatsiarvdvapgc--rlrfvldgspedayvtsedyfkrccgqssyrgfavavltanedhvhslavpplvllhrfslfnprdlldfelacllmylencprshatpstfakvlawlgvagrrtspfervrclflrschwvlntlmfmvhvkpfddefvlphwymaryll---annpppvlsalfcatptsssfrlpgppprs-dcvaynpag-imgscwaseevraplvywwls--------------------------
>A0A0X8E9M8_HHV1
------------tilkqaiagdrslveaaeaisqqtllrlacevrqvgdrqprftatsiarvdvapgc--rlrfvldgspedayvtsedyfkrccgqssyrgfavavltanedhvhslavpplvllhrfslfnprdlldfelacllmylencprshatpstfakvlawlgvagrrtspfervrclflrschwvlntlmfmvhvkpfddefvlphwymaryll---annpppvlsalfcatptsssf-------------------------------------------------------------------
>A0A2Z4H3E9_HHV1
------------tilkqaiagdrslveaaeaisqqtllrlacevrqvgdrqprftatsiarvdvapgc--rlrfvldgspedayvtsedyfkrccgqssyrgfavavltanedhvhslavpplvllhrfslfnprdlldfelacllmylencprshatpstfakvlawlgvagrrtspfervrclflrschwvlntlmfmvhvkpfddefvlphwymaryll---annpppvlsalfcatptsssfrlpgppprs-dcvaynpag-imgscwaseevraplvywwls--------------------------
>B9VQD4_HHV11
----------aatilkqaiagdrslveaaeaisqqtllrlacevrqvgdrqprftatsiarvdvapgc--rlrfvldgspedayvtsedyfkrccgqssyrgfavavltanedhvhslavpplvllhrfslfnprdlldfelacllmylencprshatpstfakvlawlgvagrrtspfervrclflrschwvlntlmfmvhvkpfddefvlphwymaryll---annpppvlsalfcatptsssfrlpgppprs-dcvaynpag-imgscwaseevraplvywwls--------------------------
>K9MHS5_9ALPH
----------aatilkqaiagdrslvevaegisnqallrmacevrqvsdrqprftatsvvrvdvtpgg--rlrfvldgssddayvasedyfkrcggqptyrgfavvvltanedhvhslavpplvllhrlslfrptdlrdfelvcllmylencpkshatpslfvkvsawlgvvarraspfarvrclllrschwilntlmcmagikpfddglvlphwymahyll---annpppvlsalfcatpqssafqlpgpiprm-dcvaynpag-vmgscwkskdlrsalvywwls--------------------------
>A0A0Y0RIJ2_HHV2
----------aaailkqaiagdrglvevaegisnqallrmacevrqvsdrqprftatsvvrvdvtprg--rlrfvldgssddayvasedyfkrcgdqptyrgfavvvltanedhvhslavpplvllhrlslfrptdlrdfelvcllmylencprshatpslfvkvsawlgvvarhaspferlrclllrschwilntlmcmagvkpfndelvlphwymahyll---annpppvlsalfcatpqssalqlpgpvprt-dcvaynpag-vmgscwkskdlrsalvywwl---------------------------
>A0A1U9ZIF5_HHV2
----------aaailkqaiagdrslvevaegisnqallrmacevrqvsdrqprftatsvlrvdvtprg--rlrfvldgssddayvasedyfkrcgdqptyrgfavvvltanedhvhslavpplvllhrlslfcptdlrdfelvcllmylencprshatpslfvkvsawlgvvarhaspfervrclllrschwilntlmcmagvkpfddelvlphwymahyll---annpppvlsalfcatpqssvlqlpgpvprt-dcvaynpag-vmgscwkskdlrsalvywwl---------------------------
>A0A2Z4H5E9_HHV1
----------aaailkqaiagdrslvevaegisnqallrmacevrqvsdrqprftatsvlrvdvtprg--rlrfvldgssddayvasedyfkrcgdqptyrgfavvvltanedhvhslavpplvllhrlslfrptdlrdfelvcllmylencprshaxp-----------------------------------------------------------------------------------------------------------------------------wl---------------------------
>A0A0Y0QNF7_HHV2
----------aaailkqaiagdrslvevaegisnqallrmacevrqvsdrqprftatsvlrvdvtprg--rlrfvldgssddayxasedyfkrcgdqptyrgfavvvltanedhvhslavpplvllhrlslfrptdlrdfelvcllmylencprshatpslfvkvsawlgvvarhaspfervrclllrschwilntlmcmagvkpfddelvlphwymahyll---annpppvlsalfcatpqssalqlpgpvprt-dcvaynpag-vmgscwkfkdlrsalvywwl---------------------------
>A0A1U9ZGT5_HHV2
----------aaailkqaiagdrslvevaegisnqallrmacevrqvsdrqprftatsvlrvdvtprg--rlrfvldgssddayvasedyfkrcgdqptyrgfavvvltanedhvhslavpplvllhrlslfrptdlrdfelvcllmylencprshatpslfvkvaawlgvvarhaspfervrclllrschwilntlmcmagvkpfddelvlphwymahyll---annpppvlsalfcatpqssalqlpgpvprt-dcvaynpag-vmgscwkskdlrsalvywwl---------------------------
>A0A1U9ZH63_HHV2
----------aaailkqaiagdrslvevaegisnqallrmacevrqvsdrqprftatsvlrvdvtprg--rlrfvldgssddayvasedyfkrcgdqptyrgfavvvltanedhvhslavpplvllhrlslfrptdlrdfelvcllmylencprshatpslfvkvsawlgvvarhaspfervrclllrschwilntlmcmagvkpfddelvlphwytahyll---annpppvlsalfcatpqssalqlpgpvprt-dcvaynpag-vmgscwnskdlrsalvywwl---------------------------
>A0A290DCB9_HHV2
----------aaailkqaiagdrslvevaegisnqallrmacevrqvsdrqprftatsvlrvdvtprg--rlrfvldgssddayvasedyfkrcgdqptyrgfavvvltanedhvhslavpplvllhrlslfrptdlrdfelvcllmylencprshatpslfvkvsawlgvvarhaspfervrclllrschwilntlmcmagvkpfddelvlphwymahyll---annpppvlsalfcatpqssalqlpgpvprt-dcvaynpag-vmgscweskdlrsalvywwl---------------------------
>W0NWT3_HHV2
----------aaailkqaiagdrslvevaegisnqallrmacevrqvsdrqprftatsvlrvdvtprg--rlrfvldgssddayvasedyfkrcgdqptyrgfavvvltanedhvhslavpplvllhrlslfrptdlrdfelvcllmylencprshatpslfvkvsawlgvvarhaspfervrclllrschwilntlmcmagvkpfddelvlphwymahyll---annpppvlsalfcatpqssalqlpgpvprt-dcvaynpag-vmgscwkskdlrsalvywwl---------------------------
>A0A2U9DV89_HHV2
----------aaailkqaiagdrslvevaegisnqallrmacevrqvsdrqprftatsvlrvdvtprg--rlrfvldgssddayvasedyfkrcgdqptyrgfavvvltanedhvhslavpplvllhrlslfrptdlrdfelvcllmylencprshatpslfvkvsawlgvvarhaspfervrclllrschwilntlmcmagvkpfddelvlphwymahyll---annpppvlsalfcatpqssalqlpgpvprt-dcaaynpag-vmgscwnskdlrsalvywwl---------------------------
>A0A290Y4X0_HHV2
----------aaailkqaiagdrslvevaegisnqallrmacevrqvsdrqprftatsvlrvdvtprg--rlrfvldgssddayvasedyfkrcgdqptyrgfavvvltanedhvhslavpplvllhrlslfrptdlrdfelvcllmylencprshatpslfvkvsawlgvvarhaspfervrclllrschwilntlmcmagvkpfddelvlphwymahyll---annpppvlsalfcatpqssalqlpgpvprm-dcvaynpag-vmgscwnskdlrsalvywwl---------------------------
>A0A120I2R6_HHV2
-------------------------------------------------------------------------------------------------------------------------------rlslfrptdlrdfelvcllmylencprshatpslfvkvsawlgvvarhaspfervrclllrschwilntlmcmagvkpfddelvlphwymahyll---annpppvlsalfcatpqssalqlpgpvprt-dcvaynpag-vmgscwnskdlrsalvywwl---------------------------
>A0A120I2R6_HHV2
----------aaailkqaiagdrslvevaegisnqallrmacevrqvsdrqprftatsvlrvdvtprg--rlrfvldgssddayvasedyfkrcgdqptyrgfavvvltanedhvhslavpplvllhrlslfrptdlrdfelvcllmylencprshatpslfvkvsawlgvvarhaspfervrclllrschwilntlmcmagvkpfddelvlphwymahyll---annpppvlsalfcatpqssal-------------------------------------------------------------------
>G9I228_HHV2
----------aaailkqaiagdrslvevaegisnqallrmacevrqvsdrqprftatsvlrvdvtprg--rlrfvldgssddayvasedyfkrcgdqptyrgfavvvltanedhvhslavpplvllhrlslfrptdlrdfelvcllmylencprshatpslfvkvsawlgvvarhaspfervrclllrschwilntlmcmagvkpfddelvlphwymahyll---annpppvlsalfcatpqssalqlpgpvprt-dcvaynpag-vmgscwnskdlrsalvywwl---------------------------
>CEP1_HHV2H
----------aaailkqaiagdrslvevaegisnqallrmacevrqvsdrqprftatsvlrvdvtprg--rlrfvldgssddayvasedyfkrcgdqptyrgfavvvltanedhvhslavpplvllhrlslfrptdlrdfelvcllmylencprshatpslfvkvsawlgvvarhaspfervrclllrschwilntlmcmagvkpfddelvlphwymahyll---annpppvlsalfcatpqssalqlpgpvprt-dcvaynpag-vmgscwnskdlrsalvywwl---------------------------
>A0A1S6JLQ3_HSVA1
-------------------shgpdlagvaetvgdqtllrlacevrqvaghaprisataiarlnvspgg--qlsfvlegapadqetpspeyhrqcldqpayrglvcaaitaaedrvdslgvqpptlqhrlvllrpaaladfellaalmflencppalatpglfvrvsawlgrvarrtsplqrlrrlllrscrwvlntlmfmtnvdpfsdalvlphwymarcll--ssgapppvvaalfdtpp-g-pgpdpgpaaet-dcvayspdg-vmgrpwrseafrralvsww----------------------------
>E2IUG3_SHV1/10-271
-------------alkkavdrdldivavaeevsgqallrlvcevrqvasraprltttgisranvtpag--qlsyvlegaaddqetpsieyfqqcrsqlaykgfacavitasedrvdslappalvlrhrlvlfrptaladfelltvlmylescppdhatpsmfvrlsawlkrvgrrtsplqrlrclllrscqwvlntlmfmahvepfsdafvlphwylarclm--aagetlpivgalfsapt---igpppqsstrd-dcvayrhds-imsrpwksevfrralldw-----------------------------
>Q9E1W7_CHV9D
-ipsvlgcsetiddllvraernlnlndtieelqmhamprfvcevreiagfkplfsatsvtslrvdlikrnsvlvkldg--nnselsceayykqcqqqpafkgfvftiitavedivhsvtiapcvlpyrmtmyypdnvldftlciiimylescg-tetspslfvqlsvflrliensigpldkmrkflyigvtwllntlmrlvdnspfvpnrvlphyalvkilhpftnkssppvlqaiytcgv-gdkfklpenavkcpdgivkarng-llnaplrsvdyqnvlyfww----------------------------
>G9IXY1_HHV3
nipsilgcsvtidnlltraeegldvsdviedlriqalprfvcearevtglkprflansvvslrvkpehqetvlvvlng--dssevscdryymecvtqpafrgfifsvltavedrvytvgvpprlliyrmtlfrpdnvldftlcvilmylegigssgaspslfvqlsvylrrvecqigplekmrrflyegvlwllntlmyvvdnnpftktrvlphymfvkllnp-qpgtapniikaiyscgv-gqrfdlphgtppcpdgvvqvppg-llngplrdseyqksvyfwwlnrtmvtpknvqlfetyknsprvvk---
>Q77NP1_VZVO
nipsilgcsvtidnlltraeegldvsdviedlriqaiprfvcearevtglkprflansvvslrvkpehqetvlvvlng--dssevscdryymecvtqpafrgfifsvltavedrvytvgvpprlliyrmtlfrpdnvldftlcvilmylegigpsgaspslfvqlsvylrrvecqigplekmrrflyegvlwllntlmyvvdnnpftktrvlphymfvkllnp-qpgtapniikaiyscgv-gqrfdlphgtppcpdgvvqvppg-llngplrdseyqksvyfwwlnrtmvtpknvqlfetyknsprvvk---
>CEP1_VZVD
nipsilgcsvtidnlltraeegldvsdviedlriqaiprfvcearevtglkprflansvvslrvkpehqetvlvvlng--dssevscdryymecvtqpafrgfifsvltavedrvytvgvpprlliyrmtlfrpdnvldftlcvilmylegigpsgaspslfvqlsvylrrvecqigplekmrrflyegvlwllntlmyvvdnnpftktrvlphymfvkllnp-qpgtapniikaiyscgv-gqrfdlphgtppcpdgvvqvppg-llngplrdseyqksvyfwwlnrtmvtpknvqlfetyknsprvvk---
>Q0Q9Y4_HHV3
nipsilgcsvtidnlltraeegldvsdviedlriqaiprfvcearevtglkprflansvvslrvkpehqetvlvvlng--dssevscdryymecvtqpafrgfifsvltavedrvytvgvpprlliyrmtlfrpdnvldftlcvilmylegigpsgaspslfvqlsvylrrvecqigplekmrrflyegvlwllntlmyvvdnnpftktrvlphymfvkllnp-qpgtapniikaiyscgv-gqrfdlphgtppcpdgvvqvppg-llngplrdseyqksvyfwwlnrtmvtpknvqlfetykdsprvvk---
>Q6QCK3_HHV3
nipsilgcsvtidnlltraeegldvsdviedlriqaiprfvcearevtglkprflansvvslrvkpehqetvlvvlng--dssevscdryymecvtqpafrgfifsvltavedrvytvgvpprlliyrmtlfrpdnvldftlcvilmylegigpsgaspslfvqlsvylrrvecqigplekmrrflyegvlwllntlmyvvdnnpftktrvlphymfvkllnp-qpgtapniikaiyscgv-gqrfdlphgtppcpdgvvqvppg-llngplrdseyqksvyfwwlnrtmvtpknvqlfetyknsprvvk---
>A0A0F7GNP8_HHV3
nipsilgcsvtidnlltraeegldvsdviedlriqaiprfvcearevtglkprflansvvslrvkpehqetvlvvlng--dssevscdryymecvtqpafrgfifsvltavedrvytvgvpprlliyrmtlfrpdnvldftlcvilmylegigpsgaspslfvqlsvylrrvecqigplekmrrflyegvlwllntlmyvvdnnpftktrvlphymfvkllnp-qpgtapniikaiyscgv-gqrfdlphgtppcpdgvvqvppg-llngplrdseyqksvyfwwlnrtmvtpknvqlfetyknsprvvk---
>A0A075X0T7_HHV3
nipsilgcsvtidnlltraeegldvsdviedlriqaiprfvcearevtglkprflansvvslrvkpehqetvlvvlng--dssevscdryymecvtqpafrgfifsvltavedrvytvgvpprlliyrmtlfrpdnvldftlcvilmylegigpsgaspslfvqlsvylrrvecqigplekmrrflyegvlwllntlmyvvdnnpftktrvlphymfvkllnp-qpgtapniikaiyscgv-gqrfdlphgtppcpdgvvqvppg-llngplrdseyqksvyfwwlnrtmvtpknvqlfetynnsprvvk---
>A0A1B1JG02_HHV3
nipsilgcsvtidnlltraeegldvsdviedlriqaiprfvcearevtglkprflansvvslrvkpehqetvlvvlng--dssevscdryymecvtqpafrgfifsvltavedrvytvgvpprlliyrmtlfrpdnvldftlcvilmylegigpsgaspslfvqlsvylrrvecqigplektrrflyegvlwllntlmyvvdnnpftktrvlphymfvkllnp-qpgtapniikaiyscgv-gqrfdlphgtppcpdgvvqvppg-llngplrdseyqksvyfwwlnrtmvtpknvqlfetyndsprvvk---
>A0A097HXP5_HHV3
nipsilgcsvtidnlltraeegldvsdviedlriqaiprfvcearevtglkprflansvvslrvkpehqetvlvvlng--dssevscdryymecvtqpafrgfifsvltavedrvytvgvpprlliyrmtlfrpdnv--------------------------------------------------------------------------------------------------------------------------------------------------------------------------------
>A0A286MM74_9ALPH
-------------------------tgavsdlvwhvlprfvcevreipprppvftttsvvhmrvdeat-gallltlag--htreitceeymdlclaqpgfkgfalvvitavedmtrslsvpgvalphrlavhkpdsldefslcvvqmylescagaqagpelfaplarlldrlraaanpmrkvanflyvgttrvlhtlmymsghgafsvqrvlphyliakel--------------------------------------------------------------------------------------------
>A0A172XDE7_9ALPH
-------------------------eavmdeltwhalprlvcevrevpglipvftsasvtdarvegga---ltlrles---getvscdeyrrrclageafrgfafavvtaaedrvlslavppvalpprlalvrpedptefalcvlqmflencpaaeadaarclslgrwlera--rappartlrrlqhvgaaralnplmfaahlspldetrvlphypiaqrll--saprappvvdalfaagf-gpllglpgdapp-pdglvrtrpggaltaplrtpemaeavyrww----------------------------
>A0A0D5C664_9ALPH
-------------------------eavmdelawhalprlvcevrevpglipvftsasvtdarvegaa---ltlrles---getvscdeyrrrclageafrgfafavvtaaedrvlslavppvalphrlalvrpedptefalcvlqmflencpaaeadaarclrlgrwlera--rappaqklrrllhvgatralntlmfaahlspldetrvlphypiaqrll--saprappvvdalfaagf-gpllglpgdapp-pdglvrtrpggaltaplrtpemaeavyrww----------------------------
>T2FLZ4_9ALPH
-------------------------eavmdelawhalprlvcevrevpglipvftsasvtdarvegaa---ltlrles---getvscdeyrrrclageafrgfafavvtaaedrvlslavppvalphrlalvrpedptefalcvlqmflencpaaeadaarclrlgrwlera--rappaqklrrllhvgatralntlmfaahlspldetrvlphypiaqrll--saprtppvvdalfaa--------------------------------------------------------------------------
>A0A2Z5WLU1_9ALPH
-------------------------eavmdelawhalprlvcevrevpglipvftsasvtdarvegga---ltlrles---getvscdeyrrrclageafrgfafavvtaaedrvlslavppvalphrlalvrpedptefalcvlqmflencpaaeadaarclrlgrwlera--rappaqklrrllhvgatralntlmfaahlspldetrvlphypiaqrll--saprtppvvdalfaa--------------------------------------------------------------------------
>A0A0S2MM74_9ALPH
--------------------------avvdeltwhalprlvcevrevpglipvftsasvtdarvegga---ltlrles---getvscdeyrrrclageafrgfafavvtaaedrvlslavppvalphrlalvrpedptefalcvlqmflencpaaeadaarclslgrwlera--rappaqklrrllhvgatralntlmfaahlspldetrvlphypiaqrll--aaprappvvdalfaagf-gpllglpgdapp-pdglvrtrpggaltaplrtpemaeavyrw-----------------------------
>G3G989_9ALPH
-------------------------eavmdeltwhalprlvcevrevpglipvftsasvtdarvegga---ltlrles---getvscdeyrrrclageafrgfafavvtaaedrvlslavppvalphrlalvrpedptefalcvlqmflencpaaeadaarclslgrwlera--rappaqklrrllhvgatralntlmfaahlspldetrvlphypiaqrll--saprappvvdalfaagf-gpllglpgdapp-pdglvrtrpggaltaplrtpemaeavyrww----------------------------
>Q5PPD6_9ALPH
-------------------------eavmdeltwhalprlvcevrevpglipvftsasvtdarvegga---ltlrles---getvscdeyrrrclageafrgfafavvtaaedrvlslavppvalphrlalvrpedptefalcvlqmfletcpaaeadaarclslgrwlera--rapparklrrllhvgatralntlmfaahlspldetrvlphypiaqrll--saprappvvdalfaagf-gpllglpgdapp-pdglvrtrpggaltaplrtpemaeavyrww----------------------------
>G3G909_9ALPH
-------------------------eavmdeltwhalprlvcevrevpglipvftsasvtdarvegga---ltlrles---getvscdeyrrrclageafrgfafavvtaaedrvlslavppvalphrlalvrpedptefalcvlqmflencpaaeadaarclslgrwlera--rapparklrrllhvgatralntlmfaahlspldetrvlphypiaqrll--saprappvvdalfaagf-gpllglpgdapp-pdglvrtrpggaltaplrtpemaeavyrww----------------------------
>Q77CB2_9ALPH
--------------------------------vw-tlprfvcevreipagpptftsssithlrvepst-gallltldgr--aeevdcdayraeceampafrgfafavltamedavfattvpaavlpyrlalcrpktredfalcvvqmflegcsearvgaalfvqlscllrrl--rppparkmsrllyvgamrvlntamcmagyspfesqlvlphyavarlll--aagnppsvitaiyhtg--gaarrggpapercppgvinarpg-llngplaaqafrdavyhww----------------------------
>A0A1P8L0A4_9ALPH
--------------------------------vw-tlprfvcevreipagpptftsssithlrvepst-gallltldgr--aeevdcdayraeceampafrgfafavltamedavfattvpaavlpyrlalcrpetredfalcvvqmflegcsearvgaalfvqlscllrrl--rppparkmsrllyvgamrvlntamcmagyspfdsqlvlphyavarlll--aagnppsvitaiyhtg--gaarrggpapercppgvinarpg-llngplaaqafrdavyhww----------------------------
>A0A2P1FV21_9ALPH
--------------------------qvlddlvwnalprfvcevreipagpptftsssithlrvepsa-gallltldgr--aeevdcdayraeceampafrgfafavltamedavfattvpaavlpyrlalcrpetredfalcvvqmflegcsearvgaalfvqlscllrrl--rppparkmsrllyvgamrvlntamcmagyspfdsqlvlphyavarlll--aagnppsvitaiyhtg--gaarrggpapercppgvinarpg-llngplaaqafrdavyhww----------------------------
>A0A089N2I9_9ALPH
--------------------------qvlddlvwnalprfvcevreipagpptftsssithlrvepst-gallltldgr--aeevdcdayraeceampafrgfafavltamedavfattvpaavlpyrlalcrpetredfalcvvqmflegcsearvgaalfvqlscllrrl--rppparkmsrllyvgamrvlntamcmagyspfdsqlvlphyavarlll--aagnppsvitaiyhtg--gaarrggpapercppgvinarpg-llngplaaqafrdavyhww----------------------------
>A0A089N2R0_9ALPH
--------------------------qvlddlvwnalprfvcevreipagpptftsssithlrvepst-gallltldgr--aeevdcdayraeceampafrgfafavltamedavfattvpaavlpyrlalcrpetredfalcvvqmflegcsearvgaalfvqlscllrrl--rppparkmsrllyvgamrvlntamcmagyspfdsqlvlphyavarlll--aagnppsvitaiyhtg--gaarrggpapercppgvinarpg-llngplaaqafrdavyhww----------------------------
>A0A089N2Z5_9ALPH
--------------------------qvlddlvwnalprfvcevreipagpptftsssithlrvepst-gallltldgr--aeevdcdayraeceampafrgfafavltamedavfattvpaavlpyrlalcrpetredfalcvvqmflegcsearvgaalfvqlscllrrl--rppparkmsrllyvgamrvlntamcmagyspfdsqlvlphyavarlll--aagnppsvitaiyhtg--gaarrggpapercppgvinarpg-llngplaaqafrdavyhww----------------------------
>A0A089N2C9_BHV1K
--------------------------qvlddlvwnalprfvcevreipagpptftsssithlrvepst-gallltldgr--aeevdcdayraeceampafrgfafavltamedavfattvpaavlpyrlalcrpetredfalcvvqmflegcsearvgaalfvqlscllrrl--rppparkmsrllyvgamrvlntamcmagyspfdsqlvlphyavarlll--aagnppsvitaiyhtg--gaarrggpapercppgvinarpg-llngplaaqafrdavyhww----------------------------
>A0A2P1FV95_9ALPH
--------------------------qvlddlvwnalprfvcevreipagpptftsssithlrvepst-gallltldgr--aeevdcdayraeceampafrgfafavltamedavfattvpaavlpyrlalcrpktredfalcvvqmflegcsearvgaalfvqlscllrrl--rppparkmsrllyvgamrvlntamcmagyspfdsqlvlphyavarlll--aagnppsvitaiyhtg--gaarrggpapercppgvinarpg-llngplaaqafrnavyhww----------------------------
>A0A0U2UMU5_9ALPH
--------------------------qvlddlvwnalprfvcevreipagpptftsssithlrvepst-gallltldgr--aeevdcdayraeceampafrgfafavltamedavfattvpaavlpyrlalcrpktredfalcvvqmflegcsearvgaalfvqlscllrrl--rppparkmsrllyvgamrvlntamcmagyspfdsqlvlphyavarlll--aagnppsvitaiyhtg--gaarrggpapercppgvinarpg-llngplaaqafrdavyhww----------------------------
>K4PEQ3_9ALPH
--------------------------qvlddlvwnalprfvcevreipagpptftsssithlrvepst-gallltldgr--aeevdcdayraeceampafrgfafavltamedavfattvpaavlpyrlalcrpktredfalcvvqmflegcsearvgaalfvqlscllrrl--rppparkmsrllyvgamrvlntamcmagyspfdsqlvlphyavarlll--aagnppsvitaiyhtg--gaarrggpapercppgvinarpg-llngplaaqafrdavyhww----------------------------
>A0A1L5JKH7_9ALPH
--------------------------qvlddlvwnavprflcevreipagpptftsssvtrlrvepgt-galmltldgr--aeevtcdayraeceampafrgfafavltamedsvfattvpaavlpyrlalyrpetredfalcvvqmflegcseervgaalfvqlscllrrl--rppparkmsqllyvgatrvlntamcmagyspfdsrlvlphyavarlll--aagnppsvitaiyhtg--gaarrggpapercpagvvnarpg-llngplaaqgfrdavyhwwt---------------------------
>Q6X218_9ALPH
--------------------------qvlddlvwnavprflcevreilagpptftsssvtrlrvepgt-galmltldgr--aeevtcdayraeceampafrgfafavltamedlvfattvpaavlpyrlalyrpetcedfalcvvqmflegcseervgaalfvqlscllrrl--rppparkmsqllyvgatrvlntamcmagyspfdsrlvlphyavarlll--aagnppsvitaiyhtg--gaarrggpapeqcpagvinarpg-llngplaaqgfrdavyhwwtris------------------------
>A0A1V0M8D9_9ALPH
---------tldalvisasseeastdkivedlswqtivrmmceirevpglpsrftgasvvnlrvdknc-rrllltlags-dgseiesdnyhaqcicnsafkgfsflvltviedrvgavdihhsllkyrlvhyrpaehvdfalclliaflencprelakltlfvqvktflqtmgtritplgklrrllyvtatwllntlmdaagtspfdssrilphyyihryls--askstpavltslyedq-------------------------------------------------------------------------
>A0A068ER09_9ALPH
---------tldalvisasseeastdkivedlswqtivrmmceirevpglpsrftgasvvnlrvdknc-rrllltlags-dgseiesdnyhaqcicnsafkgfsflvltviedrvgavdihhsllkyrlvhyrpaehvdfalclliaflencprelakltlfvqvktflqtmgtritplgklrrllyvtatwllntlmdaagtspfdssrilphyyihryls--askstpavltslyedq-------------------------------------------------------------------------
>Q9DPS7_MEHV1
-----------daliidalregegqeaiieelirqpmarmmmeireirgvstrftgisvnklrvdqgs-krlcltlagadagseidshvyyqqcmtntafkgfvfivltaaedivksigvppsllkfrlalfrprdhldfalcllvaflenrvgdasdvslyvqiqsflkyawtrvtsinkmrrflcvtitwllntsmelgsicpfdrgyvlphysiykhln-gtwsmcanviraiylqd-------------------------------------------------------------------------
>Q9E1I3_MEHV1
-----------daliidalregegqeaiieelirqpmarmmmeireirgvstrftgisvnklrvdqgs-krlcltlagadagseidshvyyqqcmtntafkgfvfivltaaedivksigvppsllkfrlalfrprdhldfalcllvaflenrvgdasdvslyvqiqsflkyawtrvtsinkmrrflcvtitwllntsmelgsicpfdrgyvlphysiykhln-gtwsmcanviraiylqd-------------------------------------------------------------------------
>A0A1P7U102_9ALPH
---------------------evgqnetveeliwqptarmmmeireiqggptqftgvsvsklrva-rcdtrfhltltgadlddemasdvyhsqcivnsafkgfvfmvltvtedivrtigvpppllkyrlvfynpsehldfalcllvaylenlhasacdvtffvqvqsflryawtrvtpmtkmrrflcatnvwllntlmsmgscspfdgdrvlphyaiyrhlc--stsgvcdvlltlfepdtrqvrdrthg------kglvmlnrg-imnkafrqtwisdtvydw-----------------------------
>Q782T9_9ALPH
---------------------evgqnetveeliwqptarmmmeireiqggptqftgvsvsklrva-rcdtrfhltltgadlddemasdvyhsqcivnsafkgfvfmvltvtedivrtigvpppllkyrlvfynpsehldfalcllvaylenlhasacdvtffvqvqsflryawtrvtpmtkmrrflcatnvwllntlmsmgscspfdgdrvlphyaiyrhlc--stsgvcdvlltlfepdtrqvrdrthg------kglvmlnrg-imnkafrqtwisdtvydw-----------------------------
>Q9IBW7_9ALPH
--------------------gtgnrdaiieelsrqpmarmmmevreingvptqftgvsvyklrva-ncirrlhlilagtetdeeissdiyytqcianpafkgfifmiltamedvvktigipppllkyrfvsfhpaepldfalcllisylenrnvsssdpslyvqlqsflkyawstvtpmrkmrrflcitntwllntlmelssispfdsnhvlphyiiykhls--stngvcdvlislyecn-------------------------------------------------------------------------
>G9CUB3_9ALPH
--------------------gtgnrdaiieelsrqpmarmmmevreingvptqftgvsvyklrva-ncirrlhlilagtetdeeissdiyytqcianpafkgfifmiltamedvvktigipppllkyrfvsyhpaepldfalcllisylenrnvsssdpslyvqlqsflkyawstvtpmrkmrrflcitntwllntlmelssispfdsnhvlphyiiykhls--stngvcdvlislyecnnlgeafqvpvstrgk--csivinkg-llngafqqkwl------------------------------------
>Q6R5Y2_9ALPH
--------------------gtgnrdaiieelsrqpmarmmmevreingvptqftgvsvyklrva-ncirrlhlilagtetdeeissdiyytqcianpafkgfifmiltamedvvktigipppllkyrfvsyhpaepldfalcllisylenrnvsssdpslyvqlqsflkyawstvtpmrkmrrflcitntwllntlmelssispfdsnhvlphyiiykhls--stngvcdvlislyecnnlgeafqvpvstrgk--csivinkg-llngafqqkwl------------------------------------
>CEP1_GAHVM
--------------------gtgnrdaiieelsrqpmarmmmevreingvptqftgvsvyklrva-ncirrlhlilagtetdeeissdiyytqcianpafkgfifmiltamedvvktigipppllkyrfvsyhpaepldfalcllisylenrnvsssdpslyvqlqsflkyawstvtpmrkmrrflcitntwllntlmelssispfdsnhvlphyiiykhls--stngvcdvlislyecnnlgeafqvpvstrgk--csivinkg-llngafqqkwl------------------------------------
>H6WUT7_9ALPH
--------------------gtgnrdaiieelsrqpmarmmmevreingvptqftgvsvyklrva-ncirrlhlilagtetdeeissdiyytqcianpafkgfifmiltamedvvktigmpppllkyrfvsyhpaepldfalcllisylenrnvsssdpslyvqlqsflkyawstvtpmrkmrrflcitntwllntlmelssispfdsnhvlphyiiykhls--stngvcdvlislyecnnlgeafqvpvstrgk--csivinkg-llngafqqkwl------------------------------------
>A3RMB2_9ALPH
-------------------sgneklgtlvddiswqaiprlmcevrevpgiptrftgasvmslrvnsnnlqqlylqltgssnsievpsnvyhtqclaqtafrgfafavittaedrvqtlavppiilkhrmtifkpsehldfalclvimflencprericsslfvqlhtfirkawstvtvmtkmrrllcigatwllntlmllsgrepfdpkhvlpnhaiirqls--ildeppavlaalytakg-gkkfdlpsdvqkcpsdaiviadg-vlnealkcewirdaiydw-----------------------------
>A0A0U1YYW8_9ALPH
-------------------sgneklgtlvddiswqaiprlmcevrevpgiptrftgasvmslrvnsnnlqqlylqltgssnsievpsnvyhtqclaqtafrgfafavittaedrvqtlavppiilkhrmtifkpsehldfalclvimflencprericsslfvqlhtfirkawstvtvmtkmrrllcigatwllntlmllsgrepfdpkhvlpnhaiirqls--ildeppavlaalytarg-gkkfdlpsdvqkcpsdaiviadg-vlnealkcewirdaiydw-----------------------------
>A0A1R3TEA5_9ALPH
----lnesatldelveraavgdgsvsaiveelswqavprimcevrevqgrqprfvtgsvrgmrsnddg-rtlvlnldgsndvcettceeymkqcldqeafrgfafavltafedrvntlavspiilkhrivlfrpedpvdfalcvlimflenchknqaspslfvqisvfmryawkkvtpttktrrllcvgvtwllntlmfmtgflpfadkhvlpnhrivkhll--dikqppsvlmavy----------------------------------------------------------------------------
>A0A1R3T477_9ALPH
----lnesatldelveraaagdgsvsaiveelswqavprimcevrevqgrqprfvtgsvrgmrlsddg-rtlvlnldgsndvcetaceeymkqcldqeafrgfafavltafedrvntlavspiilkhrivlfrpedpvdfalcvlimflenchknqanpslfvqisvfmryawkkvtpttktrrllcvgvtwllntlmfmtgfspfadkhvlpnhrimkhll--aikqppsvlmavynagv-gpkfdlpkdavecprgafqprdg-vlnsafkqqwlanvlyyw-----------------------------
>A0A077B9E4_9ALPH
----------------atasndeavaalveslvwhatprfvcevrevdglppsftttsvsnmrvdgat-grlmltlngc--daeiaceeymrecldlpafrgfsffvvtpledrvntlgvapillrhrmvlfrptnltdftlcivqmylenccreratsslfvqvevflrrlartitpvskmrklmyvgvswvfntlmsvtshspfdqsrvlpnymiakmll-ggaenppaileaiynagygskl--tpkslkrcpagvmrcqka-llnaplftqvvadtlysw-----------------------------
>A0A0Y0A1U3_9ALPH
--------------------------aivddlvwhatprfvtevrevpglppsftttsitnirvdpsg--klmltldgq-edaevscetymnsclnlsafkgfslfivtpledrvnvlgvapvilshrlvlylptnlidfticiiqmylencspkratsslfvqvegilrnisktitpllkmrrlmyigatwvlntlmsatnhnpfdqtrvlpnymmakmll-ghksntpavldaiysagyraafvnqpdkpcpl--gvmrckka-ilnsplctktiadtiysww----------------------------
>A0A0X9ZD40_9ALPH
--------------------------aivddlvwhatprfvtevrevpglppsftttsitnirvdpsg--klmltldgq-edaevscetymnsclnlsafkgfslfivtpledrvnvlgvapvilshrlvlylptnlidftlciiqmylencspkratsslfvqvegilrnisktitpllkmrrlmyigatwvlntlmsatnhnpfdqtrvlpnymmakmll-ghksntpavldaiysagyraafvnqpdkpcpl--gvmrckka-ilnsplctktiadtiysww----------------------------
>A0A288CG27_EHV4
--------------------------aivddlvwhatprfvtevrevpglppsftttsitnirvdpsg--klmltldgq-edaevscetymnsclnlsafkgfslfivtpledrvnvlgvapvilshrlvlylptnlidftlciiqmylencspkratsslfvqvegilrnisktitpllkmrrlmyigatwvlntlmsatnhnpfdqtrvlpnymmakmll-ghksntpavldaiysagyraafvnqpdkpcpl--gvmrckka-ilnsplctktiadtiysww----------------------------
>A0A0X9ZGX8_9ALPH
--------------------------aivddlvwhatprfvtevrevpglppsftttsitnirvdpsg--klmltldgq-edaevscetymnsclnlsafkgfslfivtpledrvnvlgvapvilshrlvlylptniidftlciiqmylencspkratsslfvqvegilrnisktitpllkmrrlmyigatwvlntlmsatnhnpfdqtrvlpnymmakmll-ghksntpavldaiysagyraafvnqpdkpcpl--gvmrckka-ilnsplctktiadtiysww----------------------------
>I1V8G9_9ALPH
-------------------kgndsvttivddlvwhatprfvtevrevpglppsftttsvtdmrvdvss-ekllltldgq-edseiscetymrscldlpafkgfslfvvtpledrvnvlgvapvilshrlvlyrptdlidftlciiqmylencstkratsslfvqiegilrnisktitpllkmrrllyigatwtlntlmcvtnhnpfdqarvlpnymmakmll-gqksntpaildaiysagyrstlsk------------------------------------------------------------------
>A0A2K9QQ48_9ALPH
-------------------kgndsvttivddlvwhatprfvtevrevpglppsftttsvtdmrvdvss-ekllltldgq-edseiscetymrscldlpafkgfslfvvtpledrvnvlgvapvilshrlvlyrptdlidftlciiqmylencstkratsslfvqiegilrnisktitpllkmrrllyigatwtlntlmcvtnhnpfdqarvlpnymmakmll-gqksntpaildaiysagyrstlsk------------------------------------------------------------------
>A0A2K9QQ27_9ALPH
------------------tkgndsvttivdglvwhatprfvtevrevpglppsftttsvtdmrvdvss-ekllltldgq-edseiscetymrscldlpafkgfslfvvtpledrvnvlgvapvilshrlvlyrptdlidftlciiqmylencstkratsslfvqiegilrnisktitpllkmrrllyigatwtlntlmcvtnhnpfdqarvlpnymmakmll-gqksntpaildaiysagyrstlsk------------------------------------------------------------------
>B7FEJ7_9ALPH
------------------------------------------------------------------ss-eklmltldgq-egsevscetymrscldlpafkgfslfvvtpledrvnvlgvapvilshrlvlyrptdlidftlciiqmylencstkratsslfvqievilrnisktitpllkmrrllyigatwtlntlmcvtnhnpfdqarvlpnymmakmll-gqksntpaildaiysagyrstlsk------------------------------------------------------------------
>L8B247_9ALPH
------------------tkgddsvttivddlvwhatprfvtevrevpglppsftttsvtdmrvdass-eklmltldgq-egseiscetymrscldlpafkgfslfvvtpledrvnvlgvapvilshrlvlyrpdsfidftlciiqmylencstkratsslfvqiecilrnisktitpllkmrrlmyigatwtlntlmcvtnhnpfdqarvlpnymmakmll-gqksntpaildaiysagyrqtlskrpitpcps---------g-vlrcnka----------------------------------------
>A0A0A7D9X2_9ALPH
------------------tkgddsvttivddlvwhatprfvtevrevpglppsftttsvtdmrvdass-eklmltldgq-egseiscetymrscldlpafkgfslfvvtpledrvnvlgvapvilshrlvlyrptdlidftlciiqmylencstkratsslfvqiecilrnisktitpllkmrrlmyigatwtlntlmcvtnhnpfdqarvlpnymmakmll-gqksntpairdaiysagyrqtlskrpitpcps---------g-vlrcnia----------------------------------------
>A0A076JSL8_9ALPH
------------------tkgddsvttivddlvwhatprfvtevrevpglppsftttsvtdmrvdass-eklmltldgq-egseiscetymrscldlpafkgfslfvvtpledrvnvlgvapvilshrlvlyrptdlidftlciiqmylencstkratsslfvqiecilrnisktitpllkmrrlmyigatwtlntlmcvtnhnpfdqarvlpnymmakmll-gqksntpaildaiysagyrstlskrpitpcps--gvlrcnka-hlnaplctkvvadtly-------------------------------
>A0A2P0XM54_9ALPH
------------------tkgddsvttivddlvwhatprfvtevrevpglppsftttsvtdmrvdass-eklmltldgq-egseiscetymrscldlpafkgfslfvvtpledrvnvlgvapvilshrlvlyrptdlidftlciiqmylencstkratsslfvqiecilrnisktitpllkmrrlmyigatwtlntlmcvtnhnpfdqarvlpnfmmakmll-gqksntpaildaiysagyrqtlskrpitpcps---------g-vlrcnka----------------------------------------
>A0A0A7D8Q3_9ALPH
------------------tkgddsvttivddlvwhatprfvtevrevpglppsftttsvtdmrvdass-eklmltldgq-egseiscetymrscldlpafkgfslfvvtpledrvnvlgvapvilshrlvlyrptdlidftlciiqmylencstkratsslfvqiecilrnisktitpllkmrrlmyigatwtlntlmcvtnhnpfdqarvlpnymmakmll-gqksntpaildaiysagyrqtlskrpitpcps---------g-vlrcnka----------------------------------------
>A0A2P0N547_9ALPH
------------------tkgddsvttivddlvwhatprfvtevrevpglppsftttsvtdmrvdass-eklmltldgq-egseiscetymrscldlpafkgfslfvvtpledrvnvlgvapvilshrlvlyrptdlidftlciiqmylencstkratsslfvqiecilrnisktitpllkmrrlmyigatwtlntlmcvtnhnpfdqarvlpnymmakmll-gqksntpaildaiysagyrqtlskrp--itpc-------psg-vlrcnka----------------------------------------
>A0A0A7D8V7_9ALPH
------------------tkgddsvttivddlvwhatprfvtevrevpglppsftttsvtdmrvdass-eklmltldgq-egseiscetymrscldlpafkgfslfvvtpledrvnvlgvapvilshrlvlyrptdlidftlciiqmylencstkratsslfvqiecilrnisktitpllkmrrlmyigatwtlntlmcvtnhnpfdqarvlpnymmakmll-gqksntpaildaiysagyrqtlskrp--itpc-------psg-vlrcnka----------------------------------------
>CEP1_EHV1B
------------------tkgddsvttivddlvwhatprfvtevrevpglppsftttsvtdmrvdass-eklmltldgq-egseiscetymrscldlpafkgfslfvvtpledrvnvlgvapvilshrlvlyrptdlidftlciiqmylencstkratsslfvqiecilrnisktitpllkmrrlmyigatwtlntlmcvtnhnpfdqarvlpnymmakmll-gqksntpaildaiysagyrqtlskrpitpc---------psg-vlrcnka----------------------------------------
>CEP1_EHV1V
------------------tkgddsvttivddlvwhatprfvtevrevpglppsftttsvtdmrvdass-eklmltldgq-egseiscetymrscldlpafkgfslfvvtpledrvnvlgvapvilshrlvlyrptdlidftlciiqmylencstkratsslfvqiecilrnisktitpllkmrrlmyigatwtlntlmcvtnhnpfdqarvlpnymmakmll-gqksntpaildaiysagyrqtlskrpitpc---------psg-vlrcnka----------------------------------------
>A0A2P0MSU7_9ALPH
-----------------itkgdnsvttivddlvwhatprfvtevrevpglppsftttsvtdmrvdass-eklmltldgq-egseiscetymrscldlpafkgfslfvvtpledrvnvlgvapvilshrlvlyrptdlidftlciiqmylencstkratsslfvqiecilrnisktitpllkmrrlmyigatwtlntlmcvtnhnpfdqarvlpnymmakmll-gqksntpaildaiysagyrqtlskrpippcps---------g-vlrcnka----------------------------------------
>A0A0A7D8K1_9ALPH
-----------------itkgdnsvttivddlvwhatprfvtevrevpglppsftttsvtdmrvdass-eklmltldgq-egseiscetymrscldlpafkgfslfvvtpledrvnvlgvapvilshrlvlyrptdlidftlciiqmylencstkratsslfvqiecilrnisktitpllkmrrlmyigatwtlntlmcvtnhnpfdqarvlpnymmakmll-gqksntpaildaiysagyrqtlskrpitpc---------psg-vlrcnka----------------------------------------
>D1FXX5_FHV1/27-281
--------------------------dtvhdltwhalprlicevrevsgrpplfsttsverirvvngt-yelmltlegr--sqeiscttymeecknqpefkgfslfvitpiedrvkslavgemilehrtvllhpdatsdftlcilqmflenctaqeatssmfvqvhtllqrlektlsplsrlrnllftgvtwtlntlmytmdhnpfdnnrilphhifaklll-gggkqppsiltaiftvgs-ssgskiigserrcpsglvrtrpa-llnvalqryeiqaalykwwln--------------------------
>A0A172DSN1_9ALPH
-----------------------eiqsitqklvhhtlprlicevrevkgldpvisttsisglrvesgt-ykliltlegr--heeisceeyffeclnqdeykgfifflitpsedkvyslsigevilknrivlfkpddfitfqfcilhmflenctiktatssifvqiytlmkrlhkkispcmrfenllfnglnwilntlmysidhnpfdinfvlphhilaklll---nnnppsilnaifmigs-nekykipqnvikcpngviktspa-ilnkqiqlqiiknvlynwwyksk------------------------
>A0A1S7BHS1_9ALPH
-----------------------eiqsitqklvhhtlprlicevrevkgldpvisttsisglrvesgt-ykliltlegr--heeisceeyfleclnqdeykgfifflitpsedkvyslsigevilknrivlfkpddfitfqfcilhmflenctiktatssifvqiytlmkrlhkkispcmrfenllfnglnwilntlmysidhnpfdinfvlphhilaklll---nnnppsilnaifmigs-sekykipqnvikcpngviktspa-ilnkqiqlqiiknvlynwwyksk------------------------
>A0A172DSK5_9ALPH
-----------------------eiqsitqklvhhtlprlicevrevkgldpvisttsisglrvesgt-ykliltlegr--heeisceeyffeclnqdeykgfifflitpsedkvyslsigevilknrivlfkpddfitfqfcilhmflenctiktatssifvqiytlmkrlhkkispcmrfenllfnglnwilntlmysidhnpfdinfvlphhilaklll---nnnppsilnaifmigs-sekykipqnvikcpngviktspa-ilnkqiqlqiiknvlynwwyksk------------------------
