# Supplementary material for: Insights into herpesvirus assembly from the structure of the pUL7:pUL51 complex
Source: eLife. 2020 May 11;9:e53789. doi: 10.7554/eLife.53789 (PMC7289601; doi:10.7554/eLife.53789)
Supplement: Source data 1. — Zip file contains alignments of pUL7 and pUL51 homologue sequences from across Alphaherpesvirinae (ul7.alpha.alignment.fas and ul51.alpha.alignment.fas, respectively), the restricted pUL7 alignments across the subset of sequences returned by HMMER (ul7.alpha.HMMER.alignment.fas), the table of interactions between pUL7 and pUL51 residues (InteractionsLookup.txt), the table of per-species pUL7 and pUL51 sequences (virgroups.txt), and files to match the annotated interaction sites to the multiple alignment (UL7.alpha.Rdata, UL7.alpha.HMMER.Rdata and UL51.alpha.Rdata). [file elife-53789-data1.zip › inputfiles/virgroups.txt]

GenBankID	UniProtIDpUL7	UniProtIDpUL51	nom	group
JQ360576	K9MHS5_9ALPH	K9MEX4_9ALPH	9ALPH	alpha
AB825953	A0A060Q591_9ALPH	A0A060Q5A5_9ALPH	9ALPH	alpha
AY714813	Q5Y0U6_9ALPH	Q5Y0Q0_9ALPH	9ALPH	alpha
KT594769	A0A109QLG7_9ALPH	A0A109Z815_9ALPH	9ALPH	alpha
LT608135	A0A1R3T477_9ALPH	A0A1R3T406_9ALPH	9ALPH	alpha
JQ596859	J9QYL8_9ALPH	J9QQT5_9ALPH	9ALPH	alpha
KM051845	A0A077B9E4_9ALPH	A0A077B5W2_9ALPH	9ALPH	alpha
LT608136	A0A1R3TEA5_9ALPH	A0A1R3TCE8_9ALPH	9ALPH	alpha
KF263690	A3RMB2_9ALPH	A7L873_9ALPH	9ALPH	alpha
KU216226	A3RMB2_9ALPH	V5J464_9ALPH	9ALPH	alpha
KJ549663	A0A0U1YYW8_9ALPH	A0A0U1YYS8_9ALPH	9ALPH	alpha
JQ343919	I1V8G9_9ALPH	I1V8C1_9ALPH	9ALPH	alpha
MF431614	A0A2K9QQ48_9ALPH	A0A2N9QVG8_9ALPH	9ALPH	alpha
LC075588	A0A0X9ZD40_9ALPH	A0A110A167_9ALPH	9ALPH	alpha
LC075585	A0A0X9ZGX8_9ALPH	A0A110A167_9ALPH	9ALPH	alpha
MF431613	A0A2K9QQ27_9ALPH	A0A2N9QV89_9ALPH	9ALPH	alpha
MF431612	A0A2K9QQ27_9ALPH	I1V8C1_9ALPH	9ALPH	alpha
KF644574	A0A076JSL8_9ALPH	A1ILG2_9ALPH	9ALPH	alpha
KF644575	A0A076JSL8_9ALPH	A1ILF3_9ALPH	9ALPH	alpha
KF644580	A0A076JSL8_9ALPH	A1ILF7_9ALPH	9ALPH	alpha
KT324746	A0A0Y0A1U3_9ALPH	A0A110A167_9ALPH	9ALPH	alpha
KU206438	A0A2P0MSU7_9ALPH	A0A0A7D9M8_9ALPH	9ALPH	alpha
KU206443	A0A0A7D8K1_9ALPH	A0A0A7D9M8_9ALPH	9ALPH	alpha
LC193725	A0A0A7D8Q3_9ALPH	A0A0A7D9M8_9ALPH	9ALPH	alpha
KF644570	A0A0A7D8Q3_9ALPH	A0A0A7D8V0_9ALPH	9ALPH	alpha
KU206473	A0A0A7D8Q3_9ALPH	A0A0A7D940_9ALPH	9ALPH	alpha
KF644579	A0A0A7D8Q3_9ALPH	A0A0A7DA68_9ALPH	9ALPH	alpha
KU206453	A0A0A7D8Q3_9ALPH	A0A2P0N2Z5_9ALPH	9ALPH	alpha
KU206471	A0A0A7D8Q3_9ALPH	A0A2P0N6M5_9ALPH	9ALPH	alpha
KU206461	A0A2P0N547_9ALPH	A0A0A7D9M8_9ALPH	9ALPH	alpha
KF644569	A0A0A7D8V7_9ALPH	A0A0A7D9M8_9ALPH	9ALPH	alpha
KY852346	A0A2P0XM54_9ALPH	A0A0A7D9M8_9ALPH	9ALPH	alpha
AP012321	L8B247_9ALPH	L8B1N6_9ALPH	9ALPH	alpha
KF644576	A0A0A7D9X2_9ALPH	A0A0A7D9M8_9ALPH	9ALPH	alpha
KY057364	A0A172DSN1_9ALPH	A0A172DSN6_9ALPH	9ALPH	alpha
KX828242	A0A1S7BHS1_9ALPH	A0A1S7BHM8_9ALPH	9ALPH	alpha
KT819632	A0A172DSK5_9ALPH	A0A172DSN6_9ALPH	9ALPH	alpha
KX589235	A0A1V0M8D9_9ALPH	A0A1V0M8J3_9ALPH	9ALPH	alpha
KJ668231	A0A068ER09_9ALPH	A0A068EPM0_9ALPH	9ALPH	alpha
KP098534	A0A0D5C664_9ALPH	T2FLV9_9ALPH	9ALPH	alpha
MG551317	T2FLZ4_9ALPH	T2FLV9_9ALPH	9ALPH	alpha
KJ789182	T2FLZ4_9ALPH	A0A097I4G4_9ALPH	9ALPH	alpha
KU056477	T2FLZ4_9ALPH	A0A1W5LAI5_9ALPH	9ALPH	alpha
KU552118	T2FLZ4_9ALPH	A0A1L7B6A0_9ALPH	9ALPH	alpha
KU900059	G3G989_9ALPH	G3G944_9ALPH	9ALPH	alpha
JF742597	G9CUB3_9ALPH	G9CUG4_9ALPH	9ALPH	alpha
MF431496	Q6R5Y2_9ALPH	Q6R5T3_9ALPH	9ALPH	alpha
MG518371	Q6R5Y2_9ALPH	Q19B92_9ALPH	9ALPH	alpha
MG432697	Q6R5Y2_9ALPH	H6WUZ3_9ALPH	9ALPH	alpha
LC342744	A0A2Z5WLU1_9ALPH	A0A2Z5WLQ2_9ALPH	9ALPH	alpha
LT934125	G3G909_9ALPH	G3G8W4_9ALPH	9ALPH	alpha
AF147806	Q9IBW7_9ALPH	Q9IBS7_9ALPH	9ALPH	alpha
AP010838	B7FEJ7_9ALPH	B7FEF0_9ALPH	9ALPH	alpha
JQ314003	H6WUT7_9ALPH	H6WUZ3_9ALPH	9ALPH	alpha
KT983811	A0A0S2MM74_9ALPH	G3G8W4_9ALPH	9ALPH	alpha
MG407777	A0A2P1FV95_9ALPH	Q65818_9ALPH	9ALPH	alpha
MF421714	A0A0U2UMU5_9ALPH	Q65818_9ALPH	9ALPH	alpha
JX898220	K4PEQ3_9ALPH	Q77CE6_9ALPH	9ALPH	alpha
KM258881	A0A089N2I9_9ALPH	A0A089N2F2_9ALPH	9ALPH	alpha
KM258882	A0A089N2R0_9ALPH	A0A089N2L4_9ALPH	9ALPH	alpha
KM258883	A0A089N2Z5_9ALPH	A0A089N2U2_9ALPH	9ALPH	alpha
MG407776	A0A2P1FV21_9ALPH	A0A2P1FUX6_9ALPH	9ALPH	alpha
KU936049	A0A1L5JKH7_9ALPH	A0A1L5JKE3_9ALPH	9ALPH	alpha
KY549446	Q6X218_9ALPH	Q6X263_9ALPH	9ALPH	alpha
BK001744	Q5PPD6_9ALPH	G3G8W4_9ALPH	9ALPH	alpha
KY215944	A0A1P8L0A4_9ALPH	A0A1P8L042_9ALPH	9ALPH	alpha
AJ004801	Q77CB2_9ALPH	Q77CE6_9ALPH	9ALPH	alpha
MF678601	A0A286MM74_9ALPH	A0A286RUI3_9ALPH	9ALPH	alpha
AB024414	A0A1P7U102_9ALPH	O89250_9ALPH	9ALPH	alpha
HQ840738	Q782T9_9ALPH	F8TC50_9ALPH	9ALPH	alpha
AB049735	Q782T9_9ALPH	A0A1P7U1X7_9ALPH	9ALPH	alpha
KU198433	A0A172XDE7_9ALPH	A0A172XDL8_9ALPH	9ALPH	alpha
KF558370	Q77Y50_9BETA	Q77Y70_9BETA	9BETA	beta
AF480884	Q8QRZ8_9BETA	Q8QS28_9BETA	9BETA	beta
KX689265	A0A1L6Z1E7_9BETA	A0A1L6Z0U2_9BETA	9BETA	beta
KX689266	A0A1L6Z1E7_9BETA	A0A1L6Z1D9_9BETA	9BETA	beta
KP796148	A0A0K1H007_9BETA	A0A0K1GZZ2_9BETA	9BETA	beta
JN227533	G8H0M6_9BETA	G8H1A5_9BETA	9BETA	beta
KX689268	Q2FAH0_9BETA	Q2FAL4_9BETA	9BETA	beta
MF468147	Q2FAH0_9BETA	I3WFB8_9BETA	9BETA	beta
KX689269	Q2FAH0_9BETA	A0A1L6Z2V2_9BETA	9BETA	beta
KU351741	A0A191S3V7_9BETA	A0A191S3W0_9BETA	9BETA	beta
FJ483970	G8XUG7_9BETA	G8XUD6_9BETA	9BETA	beta
FJ483967	G8XT06_9BETA	G8XSX5_9BETA	9BETA	beta
KP257584	M9TM43_9BETA	M9TNF1_9BETA	9BETA	beta
KJ123690	M9TM43_9BETA	W8FXY3_9BETA	9BETA	beta
KY316056	A0A140AKA2_9BETA	A0A140AK71_9BETA	9BETA	beta
KY316049	A0A219XZA2_9BETA	A0A140AK71_9BETA	9BETA	beta
JQ805139	I3VQ97_9BETA	I3VQ64_9BETA	9BETA	beta
KY290221	A0A1W6JGG5_9BETA	A0A1W6J4N5_9BETA	9BETA	beta
MF511176	A0A1W6D930_9BETA	A0A1W6J4N5_9BETA	9BETA	beta
KY274491	A0A1W6D930_9BETA	A0A1W6D8P3_9BETA	9BETA	beta
KY274509	A0A1W6D930_9BETA	A0A1W6DEI6_9BETA	9BETA	beta
KY290181	A0A1W6D930_9BETA	A0A1W6DFG6_9BETA	9BETA	beta
KY274517	A0A1W6D930_9BETA	A0A1W6DHC8_9BETA	9BETA	beta
KY315539	A0A1W6D930_9BETA	A0A1W6G4G7_9BETA	9BETA	beta
KY315544	A0A1W6D930_9BETA	A0A1W6G6Q8_9BETA	9BETA	beta
KY290182	A0A1W6D930_9BETA	A0A1W6J3V7_9BETA	9BETA	beta
KY290188	A0A1W6D930_9BETA	A0A1W6J5U9_9BETA	9BETA	beta
KY290202	A0A1W6D930_9BETA	A0A1W6JAK8_9BETA	9BETA	beta
KY290206	A0A1W6D930_9BETA	A0A1W6JBK5_9BETA	9BETA	beta
KY290209	A0A1W6D930_9BETA	A0A1W6JCJ2_9BETA	9BETA	beta
KY290216	A0A1W6D930_9BETA	A0A1W6JEU0_9BETA	9BETA	beta
KY290220	A0A1W6D930_9BETA	A0A1W6JG40_9BETA	9BETA	beta
KY315547	A0A1W6DDZ2_9BETA	A0A1W6J4N5_9BETA	9BETA	beta
KY274518	A0A1W6DDZ2_9BETA	A0A1W6DHL8_9BETA	9BETA	beta
KY290176	A0A1W6G9E8_9BETA	A0A1W6J4N5_9BETA	9BETA	beta
KY290201	A0A1W6JAF0_9BETA	A0A1W6JA28_9BETA	9BETA	beta
KY315533	A0A1W6G3G4_9BETA	A0A1W6G306_9BETA	9BETA	beta
MF994822	A0A2L2QBU4_9BETA	W8FXY3_9BETA	9BETA	beta
MF994828	A0A2L2QE40_9BETA	A0A2L2QDX5_9BETA	9BETA	beta
KY355735	A0A1P8VIX8_9BETA	A0A1P8VIU4_9BETA	9BETA	beta
AB592928	E9RHA9_9BETA	B7TPX8_9BETA	9BETA	beta
HG531783	U6HC59_9BETA	U6H8E1_9BETA	9BETA	beta
KF017583	U3GTG6_9BETA	U3GV94_9BETA	9BETA	beta
KY290185	A0A1W6DEB1_9BETA	A0A1W6G5I9_9BETA	9BETA	beta
KP676001	A0A0S0DWU3_9GAMA	A0A0S0DY77_9GAMA	9GAMA	gamma
AY037858	Q8UZG5_9GAMA	Q8UZI0_9GAMA	9GAMA	gamma
AF319782	Q993H7_9GAMA	Q993G0_9GAMA	9GAMA	gamma
LC333428	A0A2Z5U7C9_9GAMA	A0A2Z5UL72_9GAMA	9GAMA	gamma
KF274499	A0A068ABR6_9GAMA	A0A068ADG4_9GAMA	9GAMA	gamma
MG000864	A0A1L2JUG2_9GAMA	A0A1L2JUA5_9GAMA	9GAMA	gamma
JN885137	Q53D00_9GAMA	Q53CX7_9GAMA	9GAMA	gamma
KT595939	A0A0M4MPW0_9GAMA	A0A0M5L4A8_9GAMA	9GAMA	gamma
AF210726	Q9J2K3_9GAMA	Q77NI6_9GAMA	9GAMA	gamma
AF083501	Q9WRQ9_9GAMA	Q9WRP7_9GAMA	9GAMA	gamma
KU315429	A0A0B4Q6R5_9GAMA	A0A0B4Q632_9GAMA	9GAMA	gamma
MF385016	A0A2D0ZXC1_9GAMA	A0A2D0ZPL3_9GAMA	9GAMA	gamma
KJ705001	A0A060D3Q1_9GAMA	A0A060D3S0_9GAMA	9GAMA	gamma
KP265674	A0A0B5D3L0_9GAMA	A0A0B5D5G7_9GAMA	9GAMA	gamma
DQ198083	A1BM30_9GAMA	A1BM45_9GAMA	9GAMA	gamma
AY839756	Q2VSK0_9GAMA	Q2VSI5_9GAMA	9GAMA	gamma
KY965444	A0A1Z1NEI2_9GAMA	A0A1Z1NE32_9GAMA	9GAMA	gamma
KM924294	A0A0B4Q5J6_9GAMA	A0A0B4Q5Y8_9GAMA	9GAMA	gamma
KP136799	A0A0R5Z696_9GAMA	A0A0R5Z6H8_9GAMA	9GAMA	gamma
KU220026	A0A0X9XSM0_9GAMA	A0A0X9XSN4_9GAMA	9GAMA	gamma
HQ698924	E9M5M5_9GAMA	E9M5N8_9GAMA	9GAMA	gamma
AF005370	CEP1_ALHV1	TEG7_ALHV1	ALHV1	gamma
AF083424	Q9YTM3_ATHV3	Q9YTL1_ATHV3	ATHV3	gamma
KM258880	A0A089N2C9_BHV1K	A0A089N291_BHV1K	BHV1K	alpha
AF318573	Q99CZ8_BHV4	Q99CY6_BHV4	BHV4	gamma
JN133502	G1EUJ8_BHV4	Q99CY6_BHV4	BHV4	gamma
KC999113	G1EUJ8_BHV4	A0A0F6N4Z1_BHV4	BHV4	gamma
KY628968	A0A1X9WFV1_CHV1	A0A1X9WF49_CHV1	CHV1	alpha
KY628984	Q806C2_CHV1	Q7T5C8_CHV1	CHV1	alpha
KY628985	Q806C2_CHV1	A0A1X9WIB8_CHV1	CHV1	alpha
AB096160	Q806C2_CHV1	Q805X7_CHV1	CHV1	alpha
KY628980	A0A1X9WHR6_CHV1	A0A1X9WH28_CHV1	CHV1	alpha
KY628983	A0A1X9WHR6_CHV1	A0A1X9WHX6_CHV1	CHV1	alpha
KY628970	A0A1X9WGC0_CHV1	A0A1X9WFD6_CHV1	CHV1	alpha
KY628969	A0A1X9WF64_CHV1	A0A1X9WG80_CHV1	CHV1	alpha
KJ566591	A0A059WNV9_CHV1	A0A059WJ78_CHV1	CHV1	alpha
KY628982	A0A1X9WI57_CHV1	A0A1X9WHS0_CHV1	CHV1	alpha
KF908244	X2FDA1_CHV16	X2FC80_CHV16	CHV16	alpha
KF908240	X2FKN3_CHV16	X2FI44_CHV16	CHV16	alpha
KF908241	X2FBK1_CHV16	X2FCZ7_CHV16	CHV16	alpha
DQ149153	Q2QBH0_CHV16	Q2QBC4_CHV16	CHV16	alpha
KF908242	X2FID6_CHV16	X2FCZ7_CHV16	CHV16	alpha
KF908239	X2FB75_CHV16	X2FBB2_CHV16	CHV16	alpha
AF275348	Q9E1W7_CHV9D	Q9E209_CHV9D	CHV9D	alpha
DQ279927	CEP1_EBVA8	TEG7_EBVA8	EBVA8	gamma
AJ507799	CEP1_EBVB9	TEG7_EBVB9	EBVB9	gamma
MH590422	A0A0B6VKY2_EBVG	I1YP15_EBVG	EBVG	gamma
LN824209	A0A0B6VKY2_EBVG	A0A0C7TJ71_EBVG	EBVG	gamma
LN827526	A0A0B6VKY2_EBVG	A0A0C7TJB4_EBVG	EBVG	gamma
MH883773	A0A385JAZ0_EBVG	I1YP15_EBVG	EBVG	gamma
MH590397	K9US56_EBVG	I1YP15_EBVG	EBVG	gamma
KR063345	K9US56_EBVG	A0A0S2YQZ8_EBVG	EBVG	gamma
MG021305	K9US56_EBVG	A0A0U3U706_EBVG	EBVG	gamma
MG298850	K9US56_EBVG	A0A2S1MQJ8_EBVG	EBVG	gamma
LN827551	K9US56_EBVG	A0A0C7TNG4_EBVG	EBVG	gamma
LN827589	K9US56_EBVG	A0A0C7TXX8_EBVG	EBVG	gamma
MH883779	A0A385JA38_EBVG	I1YP15_EBVG	EBVG	gamma
MG298920	A0A2S1N3D7_EBVG	I1YP15_EBVG	EBVG	gamma
LN827593	V5KU48_EBVG	I1YP15_EBVG	EBVG	gamma
MG298863	V5KU48_EBVG	A0A2S1MT06_EBVG	EBVG	gamma
MG298881	V5KU48_EBVG	A0A2S1MW79_EBVG	EBVG	gamma
MH883763	V5KU48_EBVG	A0A385J883_EBVG	EBVG	gamma
LN827595	A0A0C7U1X5_EBVG	I1YP15_EBVG	EBVG	gamma
MG298844	A0A2S1MPG8_EBVG	I1YP15_EBVG	EBVG	gamma
AY961628	CEP1_EBVG	TEG7_EBVG	EBVG	gamma
MH590406	G3CKR5_EBVG	I1YP15_EBVG	EBVG	gamma
MG298878	G3CKR5_EBVG	A0A2S1MVP8_EBVG	EBVG	gamma
MG298909	G3CKR5_EBVG	A0A2S1N1B1_EBVG	EBVG	gamma
LN827580	A0A0C7TYN4_EBVG	I1YP15_EBVG	EBVG	gamma
LN827564	A0A0C7T9Z6_EBVG	I1YP15_EBVG	EBVG	gamma
MH883783	A0A385JAK9_EBVG	I1YP15_EBVG	EBVG	gamma
KT273942	A0A0U3SJD6_EBVG	A0A0U3U706_EBVG	EBVG	gamma
MH883785	A0A0U3SJD6_EBVG	I1YP15_EBVG	EBVG	gamma
MH883764	A0A385J8F3_EBVG	I1YP15_EBVG	EBVG	gamma
MG021307	A0A2D1LYI9_EBVG	I1YP15_EBVG	EBVG	gamma
MH883776	A0A385J9P6_EBVG	I1YP15_EBVG	EBVG	gamma
MG298893	A0A0C7TJV9_EBVG	I1YP15_EBVG	EBVG	gamma
LN827544	A0A0C7TJV9_EBVG	A0A0C7TJ71_EBVG	EBVG	gamma
MG298913	A0A2S1N213_EBVG	A0A2S1N1B1_EBVG	EBVG	gamma
MH883759	A0A385J7S6_EBVG	A0A385J7R7_EBVG	EBVG	gamma
AY665713	CEP1_EHV1B	TEG7_EHV1B	EHV1B	alpha
AY464052	CEP1_EHV1V	Q6S6R3_EHV1V	EHV1V	alpha
U20824	CEP1_EHV2	TEG7_EHV2	EHV2	gamma
AF030027	A0A288CG27_EHV4	A0A288CFV2_EHV4	EHV4	alpha
MH070348	D1FXX5_FHV1	D1FXT0_FHV1	FHV1	alpha
AF243438	CEP1_GAHVM	TEG7_GAHVM	GAHVM	alpha
KJ361968	A0A0R5EBL1_HCMV	C8BKL7_HCMV	HCMV	beta
KP745639	A0A0G2TCD6_HCMV	C8BKL7_HCMV	HCMV	beta
KX544839	Q6RXD4_HCMV	Q6RXG1_HCMV	HCMV	beta
MF783093	Q6RXD4_HCMV	C8BKL7_HCMV	HCMV	beta
MF084223	Q6RXD4_HCMV	C8BLE7_HCMV	HCMV	beta
KT726940	Q6RXD4_HCMV	C8BL14_HCMV	HCMV	beta
KR534200	Q6RXD4_HCMV	C8CFA9_HCMV	HCMV	beta
GQ396663	Q6RXD4_HCMV	C8CFS4_HCMV	HCMV	beta
MF084224	Q6RXD4_HCMV	D2K4I6_HCMV	HCMV	beta
KY490079	Q6RXD4_HCMV	D2K4W3_HCMV	HCMV	beta
JX512198	Q6RXD4_HCMV	V9LM72_HCMV	HCMV	beta
KY490087	Q6RXD4_HCMV	S6A6A3_HCMV	HCMV	beta
KP745705	Q6RXD4_HCMV	V9LPR3_HCMV	HCMV	beta
JX512207	Q6RXD4_HCMV	V9LRP6_HCMV	HCMV	beta
KJ361946	Q6RXD4_HCMV	A0A0R5E4E5_HCMV	HCMV	beta
KJ361950	Q6RXD4_HCMV	A0A0R5E825_HCMV	HCMV	beta
KJ361951	Q6RXD4_HCMV	A0A0R5E414_HCMV	HCMV	beta
KY490083	Q6RXD4_HCMV	A0A0G2TDP2_HCMV	HCMV	beta
KP745654	Q6RXD4_HCMV	A0A0G2TDG3_HCMV	HCMV	beta
KJ361965	Q6RXD4_HCMV	A0A0R5ECB9_HCMV	HCMV	beta
KJ872541	Q6RXD4_HCMV	A0A0A7CFF7_HCMV	HCMV	beta
KJ872542	Q6RXD4_HCMV	A0A0A7CGX4_HCMV	HCMV	beta
KP745717	Q6RXD4_HCMV	A0A0G2UEC5_HCMV	HCMV	beta
KP745646	Q6RXD4_HCMV	A0A0G2TAC6_HCMV	HCMV	beta
KP745648	Q6RXD4_HCMV	A0A0G2TK27_HCMV	HCMV	beta
KP745687	Q6RXD4_HCMV	A0A0G2TPM5_HCMV	HCMV	beta
KP745667	Q6RXD4_HCMV	A0A0G2TTW0_HCMV	HCMV	beta
KP745669	Q6RXD4_HCMV	A0A0G2TKS3_HCMV	HCMV	beta
KP745671	Q6RXD4_HCMV	A0A0G2TSH8_HCMV	HCMV	beta
KP745677	Q6RXD4_HCMV	A0A0G2TPJ3_HCMV	HCMV	beta
KP745679	Q6RXD4_HCMV	A0A0G2TQH8_HCMV	HCMV	beta
KP745690	Q6RXD4_HCMV	A0A0G2U4Y1_HCMV	HCMV	beta
KP745706	Q6RXD4_HCMV	A0A0G2U3C7_HCMV	HCMV	beta
KP745720	Q6RXD4_HCMV	A0A0G2UA28_HCMV	HCMV	beta
KP745722	Q6RXD4_HCMV	A0A0G2UJD9_HCMV	HCMV	beta
KP745724	Q6RXD4_HCMV	A0A0G2UK70_HCMV	HCMV	beta
KR534197	Q6RXD4_HCMV	A0A159AZW1_HCMV	HCMV	beta
KR534204	Q6RXD4_HCMV	A0A159B2D0_HCMV	HCMV	beta
KR534209	Q6RXD4_HCMV	A0A162DXK9_HCMV	HCMV	beta
KR534211	Q6RXD4_HCMV	A0A159B511_HCMV	HCMV	beta
KT959235	Q6RXD4_HCMV	A0A0S2E8I5_HCMV	HCMV	beta
KT726944	Q6RXD4_HCMV	A0A126N908_HCMV	HCMV	beta
KT726946	Q6RXD4_HCMV	A0A126N9U7_HCMV	HCMV	beta
KY490088	Q6RXD4_HCMV	A0A126NDQ3_HCMV	HCMV	beta
KY490061	Q6RXD4_HCMV	A0A1I9XFB6_HCMV	HCMV	beta
KY490076	Q6RXD4_HCMV	A0A2H4GKU2_HCMV	HCMV	beta
KT726950	A0A126NBK9_HCMV	S6A6A3_HCMV	HCMV	beta
KC519321	V9PUJ5_HCMV	C8CFA9_HCMV	HCMV	beta
KC519320	V9PTD3_HCMV	V9PU13_HCMV	HCMV	beta
KX101021	C5MKU7_HCMV	S6A6A3_HCMV	HCMV	beta
KP745634	C5MKU7_HCMV	A0A0G2TDK1_HCMV	HCMV	beta
KX101022	C5MKU7_HCMV	C8BKL7_HCMV	HCMV	beta
KY490072	C5MKU7_HCMV	D2K4I6_HCMV	HCMV	beta
KT726953	A0A0G2TCD5_HCMV	C8BKL7_HCMV	HCMV	beta
KP745673	A0A0G2TTI4_HCMV	D2K4I6_HCMV	HCMV	beta
KT726941	R4SDC6_HCMV	C8BKL7_HCMV	HCMV	beta
KP745638	A0A0G2T7R6_HCMV	S6A6A3_HCMV	HCMV	beta
KY490066	A0A2H4GFU2_HCMV	C8BKL7_HCMV	HCMV	beta
KR534213	V9LPD7_HCMV	S6A6A3_HCMV	HCMV	beta
KP745713	V9LPD7_HCMV	A0A0G2TPM5_HCMV	HCMV	beta
KP745726	V9LPD7_HCMV	A0A0G2UL48_HCMV	HCMV	beta
KJ361971	A0A0A0PPN4_HCMV	C8BKL7_HCMV	HCMV	beta
KR534207	A0A162DWL3_HCMV	S6A6A3_HCMV	HCMV	beta
BK000394	CEP1_HCMVA	TEG7_HCMVA	HCMVA	beta
FJ527563	B8YEC6_HCMVA	B8YE96_HCMVA	HCMVA	beta
AY446894	CEP1_HCMVM	TEG7_HCMVM	HCMVM	beta
JX512197	V9LLW0_HCMVM	V9LLT9_HCMVM	HCMVM	beta
GU937742	D3YS25_HCMVO	D3YRZ9_HCMVO	HCMVO	beta
GU980198	D5LX97_HCMVT	D5LX72_HCMVT	HCMVT	beta
FJ616285	B9VXQ9_HCMVT	B9VXM9_HCMVT	HCMVT	beta
HM585504	F8RDY4_HHV1	F8RE31_HHV1	HHV1	alpha
KX265042	F8RDY4_HHV1	F8RDF1_HHV1	HHV1	alpha
MH160373	F8RDY4_HHV1	A0A2U9ACF1_HHV1	HHV1	alpha
LT594111	F8RDY4_HHV1	G8HBG6_HHV1	HHV1	alpha
KJ847330	A0A0F6R9T2_HHV1	A0A0F6TMP6_HHV1	HHV1	alpha
MH160386	A0A2U9ABA7_HHV1	F8RDF1_HHV1	HHV1	alpha
MG646679	A0A2Z4HCM4_HHV1	F8RDF1_HHV1	HHV1	alpha
MG999890	A0A2Z4HCM4_HHV1	A0A089X4M2_HHV1	HHV1	alpha
MG999847	A0A2Z4HCM4_HHV1	D3YPL0_HHV1	HHV1	alpha
MG999854	A0A2Z4HCM4_HHV1	A0A2Z4H3N7_HHV1	HHV1	alpha
JN420337	G8H860_HHV1	G8H8A2_HHV1	HHV1	alpha
KM222725	A0A110B4Q7_HHV1	D3YPB6_HHV1	HHV1	alpha
LT594109	A0A110B4Q7_HHV1	D3YPL0_HHV1	HHV1	alpha
HM585511	A0A110B4Q7_HHV1	F8RCS0_HHV1	HHV1	alpha
HM585502	A0A110B4Q7_HHV1	F8RDM7_HHV1	HHV1	alpha
MG999897	A0A110B4Q7_HHV1	F8RDF1_HHV1	HHV1	alpha
MG999871	A0A110B4Q7_HHV1	G8HBG6_HHV1	HHV1	alpha
MH160371	A0A110B4Q7_HHV1	A0A2U9A747_HHV1	HHV1	alpha
MH160390	A0A110B4Q7_HHV1	A0A2U9ACF1_HHV1	HHV1	alpha
MG999864	A0A110B4Q7_HHV1	A0A089X4M2_HHV1	HHV1	alpha
MG999898	A0A110B4Q7_HHV1	A0A2Z4HER5_HHV1	HHV1	alpha
AB618031	L0N670_HHV1	L0N5I1_HHV1	HHV1	alpha
MG999882	A0A2Z4HA58_HHV1	F8RDF1_HHV1	HHV1	alpha
LT594457	G8H963_HHV1	F8RDF1_HHV1	HHV1	alpha
LT594192	G8H963_HHV1	A0A089X4M2_HHV1	HHV1	alpha
MH160388	G8H963_HHV1	G8HBG6_HHV1	HHV1	alpha
MH160380	G8H963_HHV1	D3YPL0_HHV1	HHV1	alpha
HM585501	F8RDA4_HHV1	F8RDF1_HHV1	HHV1	alpha
HM585509	F8RDA4_HHV1	F8RF60_HHV1	HHV1	alpha
HM585496	F8RC70_HHV1	F8RCB7_HHV1	HHV1	alpha
HM585497	F8RC70_HHV1	F8RDF1_HHV1	HHV1	alpha
MG999860	F8RC70_HHV1	F8RDV4_HHV1	HHV1	alpha
MG999872	F8RC70_HHV1	A0A2Z4H851_HHV1	HHV1	alpha
MG999891	A0A2Z4HCV7_HHV1	F8RDF1_HHV1	HHV1	alpha
MH160391	A0A2U9A547_HHV1	D3YPL0_HHV1	HHV1	alpha
MG999888	A0A2Z4H3E9_HHV1	G8HBG6_HHV1	HHV1	alpha
HM585508	F8REU0_HHV1	F8RDF1_HHV1	HHV1	alpha
MG999878	A0A2Z4HE49_HHV1	F8RDF1_HHV1	HHV1	alpha
MG999896	A0A2Z4HE49_HHV1	D3YPL0_HHV1	HHV1	alpha
MG999895	A0A2Z4HE49_HHV1	G8HBG6_HHV1	HHV1	alpha
KM222722	A0A0B5E4M1_HHV1	D3YPL0_HHV1	HHV1	alpha
JQ730035	I3TC64_HHV1	I3TCB2_HHV1	HHV1	alpha
KT425107	I3TC64_HHV1	G8HBG6_HHV1	HHV1	alpha
LT594105	G8H8C9_HHV1	F8RDF1_HHV1	HHV1	alpha
MG999851	G8H8C9_HHV1	G8HBG6_HHV1	HHV1	alpha
MG999899	G8H8C9_HHV1	A0A089X4M2_HHV1	HHV1	alpha
MG999875	G8H8C9_HHV1	A0A2Z4H4J9_HHV1	HHV1	alpha
MG999885	A0A2Z4HBW0_HHV1	G8HBG6_HHV1	HHV1	alpha
DQ889502	Q09IC6_HHV1	TEG7_HHV11	HHV1	alpha
JN420339	G8H8J8_HHV1	D3YPL0_HHV1	HHV1	alpha
JN420340	G8H8J8_HHV1	G8HBG6_HHV1	HHV1	alpha
KT780616	G8H8J8_HHV1	F8RDF1_HHV1	HHV1	alpha
HM585506	F8RED6_HHV1	F8RDV4_HHV1	HHV1	alpha
JX142173	J7H204_HHV1	G8HBG6_HHV1	HHV1	alpha
LT594110	F8RG36_HHV1	F8RDF1_HHV1	HHV1	alpha
MH160367	F8RG36_HHV1	D3YPL0_HHV1	HHV1	alpha
MG999861	A0A2Z4H5E9_HHV1	G8HBG6_HHV1	HHV1	alpha
MG999862	F8RG36_HHV1	A0A2Z4H5N8_HHV1	HHV1	alpha
MG999887	F8RG36_HHV1	A0A2Z4HBB5_HHV1	HHV1	alpha
KF498959	U5TLZ7_HHV1	F8RDF1_HHV1	HHV1	alpha
MH160372	A0A2U9A7E6_HHV1	F8RDF1_HHV1	HHV1	alpha
KM222720	A0A089YQK7_HHV1	A0A089X4M2_HHV1	HHV1	alpha
MH160379	A0A2U9A6E5_HHV1	D3YPL0_HHV1	HHV1	alpha
HM585515	F8RGB2_HHV1	D3YPL0_HHV1	HHV1	alpha
MG999881	A0A2Z4HB82_HHV1	D3YPL0_HHV1	HHV1	alpha
MG999868	A0A2Z4H3K9_HHV1	G8HBG6_HHV1	HHV1	alpha
KU310659	A0A109R157_HHV1	F8RDF1_HHV1	HHV1	alpha
HM585513	F8RFZ3_HHV1	D3YPL0_HHV1	HHV1	alpha
KU310658	A0A0X8E9M8_HHV1	D3YPL0_HHV1	HHV1	alpha
KU310661	A0A120I2N0_HHV1	A0A120I2N4_HHV1	HHV1	alpha
FJ593289	B9VQD4_HHV11	TEG7_HHV11	HHV11	alpha
X14112	CEP1_HHV11	TEG7_HHV11	HHV11	alpha
KU310666	A0A120I2R6_HHV2	A0A120I2S0_HHV2	HHV2	alpha
MF564037	A0A290DCB9_HHV2	G9I274_HHV2	HHV2	alpha
LS480640	W0NWT3_HHV2	G9I274_HHV2	HHV2	alpha
KX574893	W0NWT3_HHV2	A0A1U9ZJE6_HHV2	HHV2	alpha
KX574894	W0NWT3_HHV2	A0A1U9ZJP9_HHV2	HHV2	alpha
KX574903	W0NWT3_HHV2	A0A1U9ZLC8_HHV2	HHV2	alpha
MF564035	W0NWT3_HHV2	A0A290DP63_HHV2	HHV2	alpha
MF621256	A0A2U9DV89_HHV2	A0A0Y0QNJ7_HHV2	HHV2	alpha
KY922726	A0A290Y4X0_HHV2	G9I274_HHV2	HHV2	alpha
MF621254	G9I228_HHV2	G9I274_HHV2	HHV2	alpha
KU310665	G9I228_HHV2	A0A0Y0RB17_HHV2	HHV2	alpha
KU310668	G9I228_HHV2	A0A0Y0R450_HHV2	HHV2	alpha
KX574895	G9I228_HHV2	A0A1U9ZK51_HHV2	HHV2	alpha
MF621257	G9I228_HHV2	A0A0Y0QNJ7_HHV2	HHV2	alpha
KX574880	A0A1U9ZGT5_HHV2	G9I274_HHV2	HHV2	alpha
KU310667	A0A0Y0RIJ2_HHV2	G9I274_HHV2	HHV2	alpha
KX574890	A0A1U9ZIF5_HHV2	G9I274_HHV2	HHV2	alpha
KU310664	A0A0Y0QNF7_HHV2	A0A0Y0QNJ7_HHV2	HHV2	alpha
KX574881	A0A1U9ZH63_HHV2	G9I274_HHV2	HHV2	alpha
Z86099	CEP1_HHV2H	TEG7_HHV2H	HHV2H	alpha
KP771921	A0A0F7GNP8_HHV3	Q2PJ58_HHV3	HHV3	alpha
MG764311	Q6QCK3_HHV3	Q6QCP9_HHV3	HHV3	alpha
AJ871403	Q6QCK3_HHV3	Q2PJ58_HHV3	HHV3	alpha
KP771916	Q6QCK3_HHV3	Q0Q9N5_HHV3	HHV3	alpha
MF004348	Q6QCK3_HHV3	A0A075X1B1_HHV3	HHV3	alpha
KP771891	Q6QCK3_HHV3	A0A0F7GIS3_HHV3	HHV3	alpha
KP771922	Q6QCK3_HHV3	A0A0F7GNG3_HHV3	HHV3	alpha
JN704709	G9IXY1_HHV3	Q6QCP9_HHV3	HHV3	alpha
KU926317	A0A075X0T7_HHV3	Q6QCP9_HHV3	HHV3	alpha
DQ479954	Q0Q9Y4_HHV3	Q6QCP9_HHV3	HHV3	alpha
KU926318	A0A1B1JG02_HHV3	Q6QCP9_HHV3	HHV3	alpha
KM355701	A0A097HXP5_HHV3	Q6QCP9_HHV3	HHV3	alpha
KY316053	Q76RJ5_HHV6H	A0A219XV14_HHV6H	HHV6H	beta
KY316037	Q76RJ5_HHV6H	A0A219XWP6_HHV6H	HHV6H	beta
MG894376	Q76RJ5_HHV6H	A0A2L2QD86_HHV6H	HHV6H	beta
KY316040	A0A219XXK7_HHV6H	A0A219XV14_HHV6H	HHV6H	beta
KY316050	A0A219Y0A2_HHV6H	A0A219XV14_HHV6H	HHV6H	beta
KY316042	A0A219XY20_HHV6H	A0A219XV14_HHV6H	HHV6H	beta
MG894368	A0A219XY20_HHV6H	A0A2L2QD86_HHV6H	HHV6H	beta
MF994829	A0A2L2QCI0_HHV6H	A0A2L2QD86_HHV6H	HHV6H	beta
X83413	CEP1_HHV6U	TEG7_HHV6U	HHV6U	beta
AF157706	CEP1_HHV6Z	TEG7_HHV6Z	HHV6Z	beta
U43400	CEP1_HHV7J	TEG7_HHV7J	HHV7J	beta
U75698	P88930_HHV8	P88943_HHV8	HHV8	gamma
AP017458	Q76RH1_HHV8	Q76RG2_HHV8	HHV8	gamma
KT271468	Q76RH1_HHV8	A0A0N9SCS9_HHV8	HHV8	gamma
KT271466	Q76RH1_HHV8	A0A0N9SDW8_HHV8	HHV8	gamma
LC200589	Q76RH1_HHV8	A0A2Z5U0N4_HHV8	HHV8	gamma
KT271453	A0A0N9SBI5_HHV8	Q76RG2_HHV8	HHV8	gamma
LC200588	A0A2Z5TJX0_HHV8	A0A2Z5TGR9_HHV8	HHV8	gamma
KF588566	D0UZQ4_HHV8	Q76RG2_HHV8	HHV8	gamma
JQ619843	K0FHT1_HHV8	Q76RG2_HHV8	HHV8	gamma
KF703446	U5NM60_HHV8	U5NM29_HHV8	HHV8	gamma
AF148805	CEP1_HHV8P	TEG7_HHV8P	HHV8P	gamma
KY385637	A0A1S6JLQ3_HSVA1	A0A1S6JLL3_HSVA1	HSVA1	alpha
KT895199	A0A126LB27_HUMAN	A0A126LAZ1_HUMAN	HUMAN	beta
AF291866	Q9DPS7_MEHV1	Q9DPP9_MEHV1	MEHV1	alpha
AF282130	Q9E1I3_MEHV1	Q9E1F4_MEHV1	MEHV1	alpha
AF105037	O41958_MHV68	P88993_MHV68	MHV68	gamma
GQ169129	D0U1N1_MHV68	D0U1P4_MHV68	MHV68	gamma
HE610451	H2A0Z3_MUHV1	Q69152_MUHV1	MUHV1	beta
EU579859	B3UX49_MUHV1	B3UX17_MUHV1	MUHV1	beta
EU579860	B3UXM5_MUHV1	B3UXJ3_MUHV1	MUHV1	beta
KY348373	A0A1S5YGZ4_MUHV1	Q69152_MUHV1	MUHV1	beta
HE610454	H2A2D3_MUHV1	Q69152_MUHV1	MUHV1	beta
HE610455	H2A2U5_MUHV1	Q69152_MUHV1	MUHV1	beta
MH118557	A0A2Z4EZU3_MUHV1	Q69152_MUHV1	MUHV1	beta
HE610452	H2A1W6_MUHV1	H2A1C6_MUHV1	MUHV1	beta
HE610456	H2A1W6_MUHV1	H2A1T6_MUHV1	MUHV1	beta
MH118558	A0A2Z4F0C4_MUHV1	Q69152_MUHV1	MUHV1	beta
EU579861	B3UY29_MUHV1	B3UXZ7_MUHV1	MUHV1	beta
MH118555	A0A2Z4EYX0_MUHV1	A0A2Z4EYT1_MUHV1	MUHV1	beta
MG957497	A0A2Z4EZE3_MUHV1	A0A2Z4EYC6_MUHV1	MUHV1	beta
MH118556	A0A2Z4EZE3_MUHV1	A0A2Z4EZC4_MUHV1	MUHV1	beta
AM886412	A8E1M0_MUHVK	A8E1H8_MUHVK	MUHVK	beta
GU305914	D3XDS7_MUHVS	D3XDP9_MUHVS	MUHVS	beta
KP967684	A0A0F6R6N8_RCMVE	A0A0F6R4A3_RCMVE	RCMVE	beta
KP202868	K7XR39_RCMVE	K7XXY4_RCMVE	RCMVE	beta
FJ483968	G8XTG4_SCMVC	G8XTD2_SCMVC	SCMVC	beta
FJ483969	G8XTZ8_SCMVC	G8XTW6_SCMVC	SCMVC	beta
HM625781	E2IUG3_SHV1	E2IUB9_SHV1	SHV1	alpha
AJ410493	Q80BN5_SHV2	Q80BM6_SHV2	SHV2	gamma
X64346	CEP1_SHV21	TEG7_SHV21	SHV21	gamma
AF281817	Q91TK0_TUHV1	Q91TM5_TUHV1	TUHV1	beta
X04370	CEP1_VZVD	TEG7_VZVD	VZVD	alpha
DQ008355	Q77NP1_VZVO	TEG7_VZVO	VZVO	alpha
